# Supplementary material for: Multi-Omics Analysis Reveals Synergistic Enhancement of Nitrogen Assimilation Efficiency via Coordinated Regulation of Nitrogen and Carbon Metabolism by Co-Application of Brassinolide and Pyraclostrobin in Arabidopsis thaliana
Source: Int J Mol Sci. 2023 Nov 17;24(22):16435. doi: 10.3390/ijms242216435 (PMC10671621; doi:10.3390/ijms242216435)
Supplement: Supplementary file 1 [file ijms-24-16435-s001.zip]

Archive with 2 entries (2 files):
- ijms-2711671-SI.pdf
- Supplyment Table S2, S3, S5, S6, S7.xlsx
