# Supplementary material for: Multi-Omics Analysis Reveals Synergistic Enhancement of Nitrogen Assimilation Efficiency via Coordinated Regulation of Nitrogen and Carbon Metabolism by Co-Application of Brassinolide and Pyraclostrobin in Arabidopsis thaliana
Source: Int J Mol Sci. 2023 Nov 17;24(22):16435. doi: 10.3390/ijms242216435 (PMC10671621; doi:10.3390/ijms242216435)
Supplement: Supplementary file 1 [file ijms-24-16435-s001.zip › Supplyment Table S2, S3, S5, S6, S7.xlsx]

## Sheet: Table S2
The list of significantly enriched GO terms of DEGs induced by BL+Pyr rather than by BL or Pyr														The list of key significantly enriched GO terms of DEGs induced by BL+Pyr rather than by BL or Pyr
class	ID	Descrption	num	qvalue	per	ratio	Pvalue	Qvalue	Up	Down	fg_num	bg_num		class	ID	Descrption	num	qvalue	per	ratio	Up	Down	Pvalue	Qvalue	Up	Down	fg_num	bg_num
Cellular Component	GO:0009536	plastid	626	1.86506e-80	29.487	0.21	3.06754e-83	1.86506e-80	492	134	626	2977		Cellular Component	GO:0009536	plastid	626	1.86506e-80	29.487	0.21	492	134	3.06754e-83	1.86506e-80	492	134	626	2977
Cellular Component	GO:0009507	chloroplast	534	1.02046e-72	25.153	0.218	4.96703e-75	1.02046e-72	419	115	534	2449		Cellular Component	GO:0009507	chloroplast	534	1.02046e-72	25.153	0.218	419	115	4.96703e-75	1.02046e-72	419	115	534	2449
Cellular Component	GO:0044444	cytoplasmic part	1360	1.02046e-72	64.06	0.143	5.03518e-75	1.02046e-72	881	479	1360	9479		Biological Process	GO:1901564	organonitrogen compound metabolic process	417	8.9793e-45	19.041	0.19	288	129	2.59442e-48	8.9793e-45	288	129	417	2191
Cellular Component	GO:0005737	cytoplasm	1494	2.05806e-70	70.372	0.137	1.35399e-72	2.05806e-70	930	564	1494	10910		Molecular Function	GO:0044822	poly(A) RNA binding	251	3.44743e-42	12.091	0.244	226	25	4.73874e-45	3.44743e-42	226	25	251	1030
Cellular Component	GO:0044434	chloroplast part	362	2.35782e-57	17.051	0.24	1.939e-59	2.35782e-57	297	65	362	1511		Biological Process	GO:1901566	organonitrogen compound biosynthetic process	321	1.409e-41	14.658	0.208	245	76	8.14218e-45	1.409e-41	245	76	321	1542
Cellular Component	GO:0044435	plastid part	362	1.97998e-56	17.051	0.238	1.95393e-58	1.97998e-56	297	65	362	1524		Biological Process	GO:0043043	peptide biosynthetic process	210	3.69133e-35	9.589	0.239	185	25	3.25331e-38	3.69133e-35	185	25	210	877
Cellular Component	GO:0005829	cytosol	619	4.12564e-55	29.157	0.183	4.74991e-57	4.12564e-55	434	185	619	3389		Biological Process	GO:0006412	translation	209	3.69133e-35	9.543	0.24	185	24	4.2662e-38	3.69133e-35	185	24	209	872
Cellular Component	GO:0005623	cell	1945	5.57943e-55	91.616	0.117	8.25902e-57	5.57943e-55	1125	820	1945	16647		Biological Process	GO:0043604	amide biosynthetic process	214	3.49142e-33	9.772	0.229	186	28	8.07032e-36	3.49142e-33	186	28	214	935
Cellular Component	GO:0044464	cell part	1945	5.57943e-55	91.616	0.117	8.25902e-57	5.57943e-55	1125	820	1945	16647		Cellular Component	GO:0005840	ribosome	150	2.25614e-31	7.065	0.284	146	4	7.42152e-33	2.25614e-31	146	4	150	528
Cellular Component	GO:0005622	intracellular	1782	2.61481e-49	83.938	0.121	4.73075e-51	2.61481e-49	1048	734	1782	14765		Cellular Component	GO:0009579	thylakoid	162	3.61059e-29	7.631	0.26	139	23	1.42523e-30	3.61059e-29	139	23	162	622
Cellular Component	GO:0044424	intracellular part	1782	2.61481e-49	83.938	0.121	4.73075e-51	2.61481e-49	1048	734	1782	14765		Biological Process	GO:0022613	ribonucleoprotein complex biogenesis	132	2.73469e-21	6.027	0.237	128	4	8.6916e-24	2.73469e-21	128	4	132	557
Cellular Component	GO:0009570	chloroplast stroma	226	1.20125e-48	10.645	0.287	2.37089e-50	1.20125e-48	195	31	226	787		Cellular Component	GO:0005844	polysome	46	2.70173e-17	2.167	0.426	46	0	1.68858e-18	2.70173e-17	46	0	46	108
Cellular Component	GO:0009532	plastid stroma	227	1.52542e-48	10.692	0.286	3.26159e-50	1.52542e-48	196	31	227	794		Biological Process	GO:0006082	organic acid metabolic process	215	5.99223e-15	9.817	0.166	111	104	4.15526e-17	5.99223e-15	111	104	215	1292
Biological Process	GO:1901564	organonitrogen compound metabolic process	417	8.9793e-45	19.041	0.19	2.59442e-48	8.9793e-45	288	129	417	2191		Cellular Component	GO:0034357	photosynthetic membrane	106	1.12455e-14	4.993	0.227	91	15	8.13823e-16	1.12455e-14	91	15	106	466
Molecular Function	GO:0003729	mRNA binding	251	3.44743e-42	12.091	0.244	4.73874e-45	3.44743e-42	226	25	251	1030		Biological Process	GO:0019752	carboxylic acid metabolic process	195	5.60103e-14	8.904	0.168	103	92	4.04582e-16	5.60103e-14	103	92	195	1158
Molecular Function	GO:0044822	poly(A) RNA binding	251	3.44743e-42	12.091	0.244	4.73874e-45	3.44743e-42	226	25	251	1030		Molecular Function	GO:0019843	rRNA binding	47	7.24877e-12	2.264	0.326	47	0	2.98918e-14	7.24877e-12	47	0	47	144
Biological Process	GO:1901566	organonitrogen compound biosynthetic process	321	1.409e-41	14.658	0.208	8.14218e-45	1.409e-41	245	76	321	1542		Biological Process	GO:0044267	cellular protein metabolic process	546	1.31698e-11	24.932	0.125	329	217	1.29377e-13	1.31698e-11	329	217	546	4382
Cellular Component	GO:0043229	intracellular organelle	1597	1.03212e-36	75.224	0.122	2.37658e-38	1.03212e-36	978	619	1597	13119		Biological Process	GO:0006364	rRNA processing	69	7.5357e-11	3.151	0.235	69	0	7.83835e-13	7.5357e-11	69	0	69	294
Cellular Component	GO:0043227	membrane-bounded organelle	1549	2.57021e-35	72.963	0.122	6.34098e-37	2.57021e-35	943	606	1549	12658		Biological Process	GO:0010467	gene expression	552	2.88624e-10	25.205	0.122	381	171	3.41912e-12	2.88624e-10	381	171	552	4520
Cellular Component	GO:0043226	organelle	1598	3.46574e-35	75.271	0.121	9.12037e-37	3.46574e-35	979	619	1598	13191		Biological Process	GO:0046686	response to cadmium ion	71	3.27629e-10	3.242	0.224	53	18	3.97584e-12	3.27629e-10	53	18	71	317
Biological Process	GO:0043043	peptide biosynthetic process	210	3.69133e-35	9.589	0.239	3.25331e-38	3.69133e-35	185	25	210	877		Biological Process	GO:0002181	cytoplasmic translation	32	2.61498e-09	1.461	0.344	32	0	3.55112e-11	2.61498e-09	32	0	32	93
Biological Process	GO:0006412	translation	209	3.69133e-35	9.543	0.24	4.2662e-38	3.69133e-35	185	24	209	872		Biological Process	GO:0022618	ribonucleoprotein complex assembly	54	1.14181e-08	2.466	0.237	52	2	1.64954e-10	1.14181e-08	52	2	54	228
Cellular Component	GO:0043231	intracellular membrane-bounded organelle	1547	3.92078e-35	72.869	0.122	1.09627e-36	3.92078e-35	941	606	1547	12646		Biological Process	GO:0046394	carboxylic acid biosynthetic process	102	3.07983e-08	4.658	0.176	50	52	4.89427e-10	3.07983e-08	50	52	102	580
Molecular Function	GO:0003723	RNA binding	363	5.3625e-35	17.486	0.188	1.10567e-37	5.3625e-35	320	43	363	1932		Biological Process	GO:0009753	response to jasmonic acid	48	3.1319e-08	2.192	0.245	7	41	5.06751e-10	3.1319e-08	7	41	48	196
Cellular Component	GO:0044446	intracellular organelle part	869	8.06192e-35	40.933	0.144	2.38675e-36	8.06192e-35	636	233	869	6041		Biological Process	GO:0008652	cellular amino acid biosynthetic process	56	4.3938e-08	2.557	0.224	27	29	7.23625e-10	4.3938e-08	27	29	56	250
Cellular Component	GO:0044422	organelle part	870	1.40545e-34	40.98	0.144	4.39204e-36	1.40545e-34	636	234	870	6059		Biological Process	GO:0034660	ncRNA metabolic process	97	4.48373e-08	4.429	0.178	91	6	7.5139e-10	4.48373e-08	91	6	97	546
Biological Process	GO:0006518	peptide metabolic process	224	1.4416e-34	10.228	0.229	2.08264e-37	1.4416e-34	186	38	224	980		Biological Process	GO:0042255	ribosome assembly	31	4.5649e-08	1.416	0.316	31	0	7.89146e-10	4.5649e-08	31	0	31	98
Biological Process	GO:0009987	cellular process	1696	3.19526e-34	77.443	0.112	5.74532e-37	3.19526e-34	951	745	1696	15205		Biological Process	GO:0044271	cellular nitrogen compound biosynthetic process	480	4.5649e-08	21.918	0.121	310	170	7.91373e-10	4.5649e-08	310	170	480	3973
Biological Process	GO:0043603	cellular amide metabolic process	237	3.19526e-34	10.822	0.22	6.46253e-37	3.19526e-34	189	48	237	1075		Biological Process	GO:0034470	ncRNA processing	84	5.23837e-08	3.836	0.187	80	4	9.23262e-10	5.23837e-08	80	4	84	450
Biological Process	GO:0043604	amide biosynthetic process	214	3.49142e-33	9.772	0.229	8.07032e-36	3.49142e-33	186	28	214	935		Biological Process	GO:0015979	photosynthesis	58	1.21881e-07	2.648	0.214	47	11	2.25379e-09	1.21881e-07	47	11	58	271
Molecular Function	GO:0003735	structural constituent of ribosome	132	7.80299e-33	6.358	0.312	2.14515e-35	7.80299e-33	131	1	132	423		Biological Process	GO:1901259	chloroplast rRNA processing	13	2.33818e-07	0.594	0.619	13	0	4.52639e-09	2.33818e-07	13	0	13	21
Cellular Component	GO:0005840	ribosome	150	2.25614e-31	7.065	0.284	7.42152e-33	2.25614e-31	146	4	150	528		Biological Process	GO:1901605	alpha-amino acid metabolic process	73	2.9498e-07	3.333	0.19	34	39	5.79562e-09	2.9498e-07	34	39	73	385
Cellular Component	GO:0009526	plastid envelope	185	3.23776e-31	8.714	0.251	1.11831e-32	3.23776e-31	151	34	185	736		Biological Process	GO:0009725	response to hormone	218	3.92516e-07	9.954	0.137	86	132	7.93879e-09	3.92516e-07	86	132	218	1593
Cellular Component	GO:0009941	chloroplast envelope	180	2.74162e-30	8.479	0.251	9.92034e-32	2.74162e-30	148	32	180	717		Biological Process	GO:0006457	protein folding	44	4.00699e-07	2.009	0.237	37	7	8.22006e-09	4.00699e-07	37	7	44	186
Cellular Component	GO:0022626	cytosolic ribosome	109	2.3043e-29	5.134	0.334	8.71693e-31	2.3043e-29	107	2	109	326		Biological Process	GO:0032787	monocarboxylic acid metabolic process	94	2.85341e-06	4.292	0.165	48	46	6.01846e-08	2.85341e-06	48	46	94	570
Cellular Component	GO:0009579	thylakoid	162	3.61059e-29	7.631	0.26	1.42523e-30	3.61059e-29	139	23	162	622		Molecular Function	GO:0051082	unfolded protein binding	32	3.151e-06	1.541	0.281	29	3	2.3822e-08	3.151e-06	29	3	32	114
Cellular Component	GO:0044391	ribosomal subunit	112	6.34023e-29	5.276	0.325	2.607e-30	6.34023e-29	112	0	112	345		Molecular Function	GO:0008135	translation factor activity, RNA binding	43	3.69024e-06	2.071	0.236	36	7	3.0435e-08	3.69024e-06	36	7	43	182
Molecular Function	GO:0005198	structural molecule activity	147	6.73856e-29	7.081	0.269	2.31566e-31	6.73856e-29	143	4	147	546		Biological Process	GO:1901607	alpha-amino acid biosynthetic process	48	4.21549e-06	2.192	0.211	23	25	9.01319e-08	4.21549e-06	23	25	48	228
Cellular Component	GO:0044445	cytosolic part	113	3.74708e-27	5.323	0.31	1.60237e-28	3.74708e-27	111	2	113	365		Cellular Component	GO:0005739	mitochondrion	261	4.55968e-06	12.294	0.135	197	64	4.57468e-07	4.55968e-06	197	64	261	1932
Cellular Component	GO:1990904	ribonucleoprotein complex	218	2.06244e-26	10.268	0.214	9.15888e-28	2.06244e-26	208	10	218	1018		Biological Process	GO:0006396	RNA processing	142	1.47661e-05	6.484	0.143	126	16	3.45581e-07	1.47661e-05	126	16	142	995
Cellular Component	GO:0030529	intracellular ribonucleoprotein complex	209	1.17737e-25	9.845	0.215	5.4221e-27	1.17737e-25	199	10	209	970		Biological Process	GO:0009658	chloroplast organization	48	1.65891e-05	2.192	0.201	43	5	3.97831e-07	1.65891e-05	43	5	48	239
Cellular Component	GO:0031967	organelle envelope	247	5.90525e-24	11.634	0.195	2.91378e-25	5.90525e-24	195	52	247	1264		Biological Process	GO:0046148	pigment biosynthetic process	37	2.11992e-05	1.689	0.224	22	15	5.14514e-07	2.11992e-05	22	15	37	165
Cellular Component	GO:0031975	envelope	247	5.90525e-24	11.634	0.195	2.91378e-25	5.90525e-24	195	52	247	1264		Biological Process	GO:0019685	photosynthesis, dark reaction	11	2.98102e-05	0.502	0.524	10	1	7.49346e-07	2.98102e-05	10	1	11	21
Biological Process	GO:0044237	cellular metabolic process	1307	1.53105e-23	59.68	0.115	3.98135e-26	1.53105e-23	741	566	1307	11361		Biological Process	GO:0006413	translational initiation	31	4.01685e-05	1.416	0.238	27	4	1.04582e-06	4.01685e-05	27	4	31	130
Cellular Component	GO:0022625	cytosolic large ribosomal subunit	61	4.62911e-22	2.873	0.415	2.36024e-23	4.62911e-22	61	0	61	147		Biological Process	GO:0015995	chlorophyll biosynthetic process	20	4.79336e-05	0.913	0.308	16	4	1.27417e-06	4.79336e-05	16	4	20	65
Cellular Component	GO:0015934	large ribosomal subunit	71	1.17377e-21	3.344	0.364	6.17773e-23	1.17377e-21	71	0	71	195		Biological Process	GO:0009082	branched-chain amino acid biosynthetic process	13	6.74829e-05	0.594	0.419	7	6	1.85232e-06	6.74829e-05	7	6	13	31
Biological Process	GO:0050896	response to stimulus	818	2.35484e-21	37.352	0.126	6.80393e-24	2.35484e-21	394	424	818	6482		Biological Process	GO:0015977	carbon fixation	12	0.0001217	0.548	0.429	10	2	3.51632e-06	0.0001217	10	2	12	28
Biological Process	GO:0022613	ribonucleoprotein complex biogenesis	132	2.73469e-21	6.027	0.237	8.6916e-24	2.73469e-21	128	4	132	557		Biological Process	GO:0002183	cytoplasmic translational initiation	13	0.000147077	0.594	0.394	13	0	4.2962e-06	0.000147077	13	0	13	33
Biological Process	GO:0042221	response to chemical	460	7.81585e-21	21.005	0.145	2.70992e-23	7.81585e-21	219	241	460	3174		Molecular Function	GO:0003743	translation initiation factor activity	28	0.000211098	1.349	0.252	25	3	1.8861e-06	0.000211098	25	3	28	111
Biological Process	GO:0008152	metabolic process	1492	1.28964e-20	68.128	0.11	4.84405e-23	1.28964e-20	822	670	1492	13540		Biological Process	GO:0006414	translational elongation	24	0.000272915	1.096	0.247	19	5	8.51627e-06	0.000272915	19	5	24	97
Biological Process	GO:0042254	ribosome biogenesis	109	7.29532e-20	4.977	0.253	2.95101e-22	7.29532e-20	107	2	109	430		Molecular Function	GO:0043168	anion binding	407	0.000430599	19.605	0.119	213	194	4.43917e-06	0.000430599	213	194	407	3431
Cellular Component	GO:0009534	chloroplast thylakoid	129	1.18779e-19	6.076	0.239	6.4469e-21	1.18779e-19	109	20	129	540		Biological Process	GO:0001732	formation of cytoplasmic translation initiation complex	11	0.000463533	0.502	0.407	11	0	1.62056e-05	0.000463533	11	0	11	27
Cellular Component	GO:0031976	plastid thylakoid	129	1.36746e-19	6.076	0.238	7.64698e-21	1.36746e-19	109	20	129	541		Biological Process	GO:0061077	chaperone-mediated protein folding	18	0.000707317	0.822	0.273	17	1	2.72967e-05	0.000707317	17	1	18	66
Cellular Component	GO:0042788	polysomal ribosome	46	2.26783e-19	2.167	0.469	1.30549e-20	2.26783e-19	46	0	46	98		Biological Process	GO:0006096	glycolytic process	19	0.000707317	0.868	0.264	15	4	2.73853e-05	0.000707317	15	4	19	72
Biological Process	GO:0006950	response to stress	536	2.44136e-19	24.475	0.137	1.05809e-21	2.44136e-19	254	282	536	3915		Biological Process	GO:0006757	ATP generation from ADP	19	0.000707317	0.868	0.264	15	4	2.73853e-05	0.000707317	15	4	19	72
Biological Process	GO:0009628	response to abiotic stimulus	342	3.74559e-19	15.616	0.154	1.73156e-21	3.74559e-19	184	158	342	2214		Biological Process	GO:0045036	protein targeting to chloroplast	15	0.000710933	0.685	0.306	15	0	2.85524e-05	0.000710933	15	0	15	49
Cellular Component	GO:0043228	non-membrane-bounded organelle	323	1.48695e-18	15.214	0.164	9.04886e-20	1.48695e-18	281	42	323	1967		Biological Process	GO:0032544	plastid translation	9	0.000916048	0.411	0.45	9	0	3.75842e-05	0.000916048	9	0	9	20
Cellular Component	GO:0043232	intracellular non-membrane-bounded organelle	323	1.48695e-18	15.214	0.164	9.04886e-20	1.48695e-18	281	42	323	1967		Biological Process	GO:0006090	pyruvate metabolic process	22	0.00101042	1.005	0.237	18	4	4.20399e-05	0.00101042	18	4	22	93
Biological Process	GO:0006807	nitrogen compound metabolic process	801	2.12761e-17	36.575	0.123	1.04506e-19	2.12761e-17	512	289	801	6521		Biological Process	GO:0009695	jasmonic acid biosynthetic process	10	0.0011333	0.457	0.4	1	9	4.78074e-05	0.0011333	1	9	10	25
Cellular Component	GO:0005844	polysome	46	2.70173e-17	2.167	0.426	1.68858e-18	2.70173e-17	46	0	46	108		Biological Process	GO:0031667	response to nutrient levels	42	0.00116359	1.918	0.177	6	36	4.97577e-05	0.00116359	6	36	42	237
Biological Process	GO:1901700	response to oxygen-containing compound	271	2.92004e-17	12.374	0.161	1.51866e-19	2.92004e-17	121	150	271	1680		Biological Process	GO:1901135	carbohydrate derivative metabolic process	114	0.00151139	5.205	0.135	64	50	6.72503e-05	0.00151139	64	50	114	847
Biological Process	GO:0071704	organic substance metabolic process	1323	3.14694e-17	60.411	0.111	1.72759e-19	3.14694e-17	729	594	1323	11900		Biological Process	GO:0009737	response to abscisic acid	86	0.00160998	3.927	0.143	41	45	7.21025e-05	0.00160998	41	45	86	603
Cellular Component	GO:0005730	nucleolus	121	2.36688e-16	5.699	0.225	1.51823e-17	2.36688e-16	117	4	121	537		Cellular Component	GO:0044815	DNA packaging complex	18	0.00162555	0.848	0.254	16	2	0.000195173	0.00162555	16	2	18	71
Biological Process	GO:0009058	biosynthetic process	728	6.65305e-16	33.242	0.124	3.84458e-18	6.65305e-16	435	293	728	5890		Biological Process	GO:0000462	maturation of SSU-rRNA from tricistronic rRNA transcript (SSU-rRNA, 5.8S rRNA, LSU-rRNA)	12	0.00209368	0.548	0.324	12	0	9.55799e-05	0.00209368	12	0	12	37
Cellular Component	GO:0009535	chloroplast thylakoid membrane	105	1.17171e-15	4.946	0.236	7.70859e-17	1.17171e-15	90	15	105	445		Biological Process	GO:0006006	glucose metabolic process	15	0.00216947	0.685	0.278	14	1	9.96664e-05	0.00216947	14	1	15	54
Biological Process	GO:0010035	response to inorganic substance	174	1.19164e-15	7.945	0.182	7.23044e-18	1.19164e-15	102	72	174	954		Biological Process	GO:0070206	protein trimerization	5	0.00283505	0.228	0.714	4	1	0.00013352	0.00283505	4	1	5	7
Cellular Component	GO:0055035	plastid thylakoid membrane	105	1.3499e-15	4.946	0.235	9.10296e-17	1.3499e-15	90	15	105	446		Molecular Function	GO:0016597	amino acid binding	11	0.00302807	0.53	0.379	7	4	4.78664e-05	0.00302807	7	4	11	29
Biological Process	GO:1901576	organic substance biosynthetic process	701	2.44776e-15	32.009	0.124	1.55593e-17	2.44776e-15	417	284	701	5660		Biological Process	GO:0006094	gluconeogenesis	10	0.00303555	0.457	0.357	9	1	0.000147328	0.00303555	9	1	10	28
Cellular Component	GO:0005773	vacuole	218	3.08906e-15	10.268	0.175	2.13389e-16	3.08906e-15	117	101	218	1247		Molecular Function	GO:0005337	nucleoside transmembrane transporter activity	16	0.00383575	0.771	0.281	5	11	7.41922e-05	0.00383575	5	11	16	57
Biological Process	GO:0043436	oxoacid metabolic process	215	4.79372e-15	9.817	0.167	3.18565e-17	4.79372e-15	111	104	215	1289		Molecular Function	GO:0005524	ATP binding	299	0.00383575	14.403	0.119	159	140	7.68788e-05	0.00383575	159	140	299	2509
Biological Process	GO:0006082	organic acid metabolic process	215	5.99223e-15	9.817	0.166	4.15526e-17	5.99223e-15	111	104	215	1292		Biological Process	GO:0017038	protein import	29	0.0042002	1.324	0.19	29	0	0.00021359	0.0042002	29	0	29	153
Cellular Component	GO:0034357	photosynthetic membrane	106	1.12455e-14	4.993	0.227	8.13823e-16	1.12455e-14	91	15	106	466		Biological Process	GO:0009081	branched-chain amino acid metabolic process	15	0.00462094	0.685	0.259	7	8	0.000238631	0.00462094	7	8	15	58
Cellular Component	GO:0042651	thylakoid membrane	106	1.12455e-14	4.993	0.227	8.13823e-16	1.12455e-14	91	15	106	466		Biological Process	GO:0009085	lysine biosynthetic process	8	0.00518052	0.365	0.4	6	2	0.00027834	0.00518052	6	2	8	20
Cellular Component	GO:0044436	thylakoid part	108	4.3221e-14	5.087	0.221	3.19892e-15	4.3221e-14	93	15	108	488		Biological Process	GO:0019319	hexose biosynthetic process	10	0.00518052	0.457	0.333	9	1	0.000282901	0.00518052	9	1	10	30
Biological Process	GO:0019752	carboxylic acid metabolic process	195	5.60103e-14	8.904	0.168	4.04582e-16	5.60103e-14	103	92	195	1158		Cellular Component	GO:0005852	eukaryotic translation initiation factor 3 complex	9	0.0054873	0.424	0.346	8	1	0.000703962	0.0054873	8	1	9	26
Biological Process	GO:0044281	small molecule metabolic process	296	6.75461e-14	13.516	0.148	5.07425e-16	6.75461e-14	152	144	296	1998		Biological Process	GO:0043489	RNA stabilization	5	0.00594752	0.228	0.625	5	0	0.000328222	0.00594752	5	0	5	8
Biological Process	GO:0044249	cellular biosynthetic process	685	1.82874e-13	31.279	0.122	1.42664e-15	1.82874e-13	412	273	685	5611		Biological Process	GO:0009089	lysine biosynthetic process via diaminopimelate	7	0.00628707	0.32	0.438	6	1	0.00035241	0.00628707	6	1	7	16
Biological Process	GO:0044238	primary metabolic process	1238	3.26859e-13	56.53	0.11	2.64434e-15	3.26859e-13	694	544	1238	11260		Biological Process	GO:0009098	leucine biosynthetic process	7	0.00628707	0.32	0.438	3	4	0.00035241	0.00628707	3	4	7	16
Biological Process	GO:0044085	cellular component biogenesis	238	9.78871e-13	10.868	0.154	8.20204e-15	9.78871e-13	204	34	238	1546		Biological Process	GO:0009069	serine family amino acid metabolic process	17	0.006544	0.776	0.233	8	9	0.000368703	0.006544	8	9	17	73
Biological Process	GO:0001101	response to acid chemical	204	1.62422e-12	9.315	0.16	1.40788e-14	1.62422e-12	86	118	204	1272		Biological Process	GO:0006820	anion transport	60	0.00667483	2.74	0.147	17	43	0.000379931	0.00667483	17	43	60	408
Biological Process	GO:0034641	cellular nitrogen compound metabolic process	728	1.70201e-12	33.242	0.12	1.52448e-14	1.70201e-12	479	249	728	6091		Biological Process	GO:0046496	nicotinamide nucleotide metabolic process	25	0.00692994	1.142	0.194	20	5	0.000398457	0.00692994	20	5	25	129
Biological Process	GO:0044711	single-organism biosynthetic process	285	6.28188e-12	13.014	0.144	5.80816e-14	6.28188e-12	157	128	285	1976		Cellular Component	GO:0016282	eukaryotic 43S preinitiation complex	8	0.00740083	0.377	0.364	8	0	0.000961621	0.00740083	8	0	8	22
Molecular Function	GO:0019843	rRNA binding	47	7.24877e-12	2.264	0.326	2.98918e-14	7.24877e-12	47	0	47	144		Biological Process	GO:0009071	serine family amino acid catabolic process	7	0.00943009	0.32	0.412	4	3	0.000550384	0.00943009	4	3	7	17
Cellular Component	GO:0031984	organelle subcompartment	168	7.91725e-12	7.913	0.175	5.99003e-13	7.91725e-12	124	44	168	958		Biological Process	GO:0016052	carbohydrate catabolic process	46	0.0096905	2.1	0.155	28	18	0.000571183	0.0096905	28	18	46	297
Molecular Function	GO:1901363	heterocyclic compound binding	928	9.9224e-12	44.701	0.117	4.77366e-14	9.9224e-12	597	331	928	7907		Biological Process	GO:0046942	carboxylic acid transport	29	0.0097059	1.324	0.179	9	20	0.000574894	0.0097059	9	20	29	162
Biological Process	GO:0044763	single-organism cellular process	994	1.31698e-11	45.388	0.113	1.2589e-13	1.31698e-11	496	498	994	8828		Biological Process	GO:0015718	monocarboxylic acid transport	12	0.00975261	0.548	0.273	4	8	0.000583297	0.00975261	4	8	12	44
Biological Process	GO:0044267	cellular protein metabolic process	546	1.31698e-11	24.932	0.125	1.29377e-13	1.31698e-11	329	217	546	4382		Biological Process	GO:0006553	lysine metabolic process	8	0.00984455	0.365	0.364	6	2	0.000594886	0.00984455	6	2	8	22
Molecular Function	GO:0097159	organic cyclic compound binding	929	1.77364e-11	44.75	0.117	9.752e-14	1.77364e-11	597	332	929	7937		Biological Process	GO:0071806	protein transmembrane transport	24	0.0109363	1.096	0.19	24	0	0.000668163	0.0109363	24	0	24	126
Biological Process	GO:0010038	response to metal ion	90	5.19975e-11	4.11	0.208	5.25834e-13	5.19975e-11	63	27	90	433		Biological Process	GO:0042026	protein refolding	10	0.0109363	0.457	0.303	10	0	0.000669889	0.0109363	10	0	10	33
Biological Process	GO:0006364	rRNA processing	69	7.5357e-11	3.151	0.235	7.83835e-13	7.5357e-11	69	0	69	294		Biological Process	GO:0031669	cellular response to nutrient levels	31	0.0110381	1.416	0.173	4	27	0.000679317	0.0110381	4	27	31	179
Biological Process	GO:0006520	cellular amino acid metabolic process	102	7.89012e-11	4.658	0.195	8.43498e-13	7.89012e-11	50	52	102	522		Biological Process	GO:0015849	organic acid transport	29	0.0113588	1.324	0.177	9	20	0.000705761	0.0113588	9	20	29	164
Biological Process	GO:0016072	rRNA metabolic process	69	1.66454e-10	3.151	0.231	1.82758e-12	1.66454e-10	69	0	69	299		Biological Process	GO:0009067	aspartate family amino acid biosynthetic process	13	0.0113588	0.594	0.255	7	6	0.000708897	0.0113588	7	6	13	51
Biological Process	GO:0009611	response to wounding	57	1.69479e-10	2.603	0.256	1.90976e-12	1.69479e-10	15	42	57	223		Biological Process	GO:0006544	glycine metabolic process	7	0.0129594	0.32	0.389	3	4	0.000827516	0.0129594	3	4	7	18
Biological Process	GO:0009266	response to temperature stimulus	116	1.74511e-10	5.297	0.183	2.01689e-12	1.74511e-10	76	40	116	633		Molecular Function	GO:0044183	protein binding involved in protein folding	9	0.0132071	0.434	0.36	8	1	0.000372158	0.0132071	8	1	9	25
Biological Process	GO:0010467	gene expression	552	2.88624e-10	25.205	0.122	3.41912e-12	2.88624e-10	381	171	552	4520		Biological Process	GO:0015711	organic anion transport	38	0.0132735	1.735	0.16	11	27	0.000855242	0.0132735	11	27	38	237
Biological Process	GO:0046686	response to cadmium ion	71	3.27629e-10	3.242	0.224	3.97584e-12	3.27629e-10	53	18	71	317		Cellular Component	GO:0033290	eukaryotic 48S preinitiation complex	8	0.0136319	0.377	0.333	8	0	0.00183894	0.0136319	8	0	8	24
Cellular Component	GO:0032991	macromolecular complex	454	1.11399e-09	21.385	0.133	8.61143e-11	1.11399e-09	373	81	454	3420		Cellular Component	GO:0070993	translation preinitiation complex	8	0.0136319	0.377	0.333	8	0	0.00183894	0.0136319	8	0	8	24
Biological Process	GO:0044699	single-organism process	1223	1.23211e-09	55.845	0.107	1.53234e-11	1.23211e-09	606	617	1223	11378		Biological Process	GO:0006575	cellular modified amino acid metabolic process	30	0.0158896	1.37	0.17	8	22	0.00106971	0.0158896	8	22	30	176
Biological Process	GO:0044710	single-organism metabolic process	619	1.23211e-09	28.265	0.119	1.56639e-11	1.23211e-09	312	307	619	5210		Biological Process	GO:0010196	nonphotochemical quenching	6	0.0159851	0.274	0.429	4	2	0.00108538	0.0159851	4	2	6	14
Biological Process	GO:0009657	plastid organization	69	1.7922e-09	3.151	0.219	2.33022e-11	1.7922e-09	61	8	69	315		Biological Process	GO:0010239	chloroplast mRNA processing	5	0.0175981	0.228	0.5	4	1	0.00125592	0.0175981	4	1	5	10
Biological Process	GO:0071826	ribonucleoprotein complex subunit organization	57	2.03053e-09	2.603	0.241	2.69876e-11	2.03053e-09	54	3	57	237		Biological Process	GO:0015800	acidic amino acid transport	5	0.0175981	0.228	0.5	1	4	0.00125592	0.0175981	1	4	5	10
Biological Process	GO:0002181	cytoplasmic translation	32	2.61498e-09	1.461	0.344	3.55112e-11	2.61498e-09	32	0	32	93		Biological Process	GO:0006091	generation of precursor metabolites and energy	66	0.0191932	3.014	0.137	48	18	0.00138639	0.0191932	48	18	66	482
Biological Process	GO:0019538	protein metabolic process	577	2.64018e-09	26.347	0.12	3.71147e-11	2.64018e-09	339	238	577	4825		Biological Process	GO:0030490	maturation of SSU-rRNA	13	0.0206897	0.594	0.236	13	0	0.00151243	0.0206897	13	0	13	55
Biological Process	GO:0010033	response to organic substance	287	2.64018e-09	13.105	0.136	3.7379e-11	2.64018e-09	122	165	287	2106		Biological Process	GO:0006551	leucine metabolic process	8	0.0212007	0.365	0.32	3	5	0.0015559	0.0212007	3	5	8	25
Cellular Component	GO:0005886	plasma membrane	454	6.35993e-09	21.385	0.131	5.021e-10	6.35993e-09	261	193	454	3462		Biological Process	GO:0044743	intracellular protein transmembrane import	19	0.0220801	0.868	0.196	19	0	0.00165363	0.0220801	19	0	19	97
Molecular Function	GO:0005488	binding	1561	1.11767e-08	75.193	0.106	6.91344e-11	1.11767e-08	915	646	1561	14726		Biological Process	GO:0009097	isoleucine biosynthetic process	6	0.0220801	0.274	0.4	4	2	0.0016651	0.0220801	4	2	6	15
Biological Process	GO:0022618	ribonucleoprotein complex assembly	54	1.14181e-08	2.466	0.237	1.64954e-10	1.14181e-08	52	2	54	228		Biological Process	GO:0010109	regulation of photosynthesis	10	0.023038	0.457	0.27	5	5	0.00177728	0.023038	5	5	10	37
Biological Process	GO:0009617	response to bacterium	97	1.83281e-08	4.429	0.181	2.70076e-10	1.83281e-08	47	50	97	536		Biological Process	GO:0006631	fatty acid metabolic process	42	0.0234479	1.918	0.15	21	21	0.00181567	0.0234479	21	21	42	280
Biological Process	GO:0044283	small molecule biosynthetic process	133	1.86226e-08	6.073	0.163	2.79796e-10	1.86226e-08	70	63	133	818		Biological Process	GO:0006458	'de novo' protein folding	12	0.0251059	0.548	0.24	12	0	0.00197307	0.0251059	12	0	12	50
Molecular Function	GO:0003676	nucleic acid binding	567	2.58783e-08	27.312	0.122	1.77858e-10	2.58783e-08	421	146	567	4638		Biological Process	GO:0006545	glycine biosynthetic process	5	0.0267302	0.228	0.455	1	4	0.0021239	0.0267302	1	4	5	11
Biological Process	GO:0009719	response to endogenous stimulus	239	2.69778e-08	10.913	0.139	4.13125e-10	2.69778e-08	91	148	239	1724		Biological Process	GO:0006565	L-serine catabolic process	4	0.0272664	0.183	0.571	1	3	0.00219802	0.0272664	1	3	4	7
Cellular Component	GO:0015935	small ribosomal subunit	41	2.73173e-08	1.931	0.273	2.20156e-09	2.73173e-08	41	0	41	150		Biological Process	GO:0019264	glycine biosynthetic process from serine	4	0.0272664	0.183	0.571	1	3	0.00219802	0.0272664	1	3	4	7
Biological Process	GO:0016053	organic acid biosynthetic process	102	3.07983e-08	4.658	0.176	4.89427e-10	3.07983e-08	50	52	102	580		Molecular Function	GO:0047746	chlorophyllase activity	3	0.0298423	0.145	1	0	3	0.000922957	0.0298423	0	3	3	3
Biological Process	GO:0046394	carboxylic acid biosynthetic process	102	3.07983e-08	4.658	0.176	4.89427e-10	3.07983e-08	50	52	102	580		Biological Process	GO:0009755	hormone-mediated signaling pathway	115	0.0312423	5.251	0.122	45	70	0.00265393	0.0312423	45	70	115	944
Biological Process	GO:0009753	response to jasmonic acid	48	3.1319e-08	2.192	0.245	5.06751e-10	3.1319e-08	7	41	48	196		Biological Process	GO:1901565	organonitrogen compound catabolic process	34	0.0312941	1.553	0.155	10	24	0.00267641	0.0312941	10	24	34	219
Biological Process	GO:0008652	cellular amino acid biosynthetic process	56	4.3938e-08	2.557	0.224	7.23625e-10	4.3938e-08	27	29	56	250		Biological Process	GO:1901264	carbohydrate derivative transport	19	0.0372013	0.868	0.184	6	13	0.00337509	0.0372013	6	13	19	103
Biological Process	GO:0034660	ncRNA metabolic process	97	4.48373e-08	4.429	0.178	7.5139e-10	4.48373e-08	91	6	97	546		Biological Process	GO:0046039	GTP metabolic process	4	0.0430541	0.183	0.5	4	0	0.00406781	0.0430541	4	0	4	8
Biological Process	GO:0042255	ribosome assembly	31	4.5649e-08	1.416	0.316	7.89146e-10	4.5649e-08	31	0	31	98		Biological Process	GO:0009853	photorespiration	13	0.0480788	0.594	0.21	11	2	0.00465369	0.0480788	11	2	13	62
Biological Process	GO:0044271	cellular nitrogen compound biosynthetic process	480	4.5649e-08	21.918	0.121	7.91373e-10	4.5649e-08	310	170	480	3973		Biological Process	GO:0009117	nucleotide metabolic process	51	0.0496227	2.329	0.136	38	13	0.00491782	0.0496227	38	13	51	374
Biological Process	GO:0034470	ncRNA processing	84	5.23837e-08	3.836	0.187	9.23262e-10	5.23837e-08	80	4	84	450
Biological Process	GO:0009409	response to cold	79	7.17592e-08	3.607	0.19	1.28549e-09	7.17592e-08	52	27	79	416
Biological Process	GO:0071840	cellular component organization or biogenesis	462	8.86886e-08	21.096	0.121	1.61438e-09	8.86886e-08	344	118	462	3820
Biological Process	GO:0015979	photosynthesis	58	1.21881e-07	2.648	0.214	2.25379e-09	1.21881e-07	47	11	58	271
Biological Process	GO:0042742	defense response to bacterium	84	1.31121e-07	3.836	0.183	2.46255e-09	1.31121e-07	41	43	84	459
Biological Process	GO:0042273	ribosomal large subunit biogenesis	33	1.52874e-07	1.507	0.289	2.91526e-09	1.52874e-07	33	0	33	114
Cellular Component	GO:0022627	cytosolic small ribosomal subunit	33	1.63368e-07	1.554	0.292	1.34349e-08	1.63368e-07	33	0	33	113
Cellular Component	GO:0071944	cell periphery	520	2.17054e-07	24.494	0.125	1.82068e-08	2.17054e-07	301	219	520	4152
Biological Process	GO:1901259	chloroplast rRNA processing	13	2.33818e-07	0.594	0.619	4.52639e-09	2.33818e-07	13	0	13	21
Cellular Component	GO:0044437	vacuolar part	113	2.49895e-07	5.323	0.17	2.13726e-08	2.49895e-07	68	45	113	663
Biological Process	GO:1901605	alpha-amino acid metabolic process	73	2.9498e-07	3.333	0.19	5.79562e-09	2.9498e-07	34	39	73	385
Biological Process	GO:0033554	cellular response to stress	182	3.32486e-07	8.311	0.143	6.62859e-09	3.32486e-07	87	95	182	1274
Cellular Component	GO:0031974	membrane-enclosed lumen	210	3.35985e-07	9.892	0.146	2.92882e-08	3.35985e-07	168	42	210	1443
Cellular Component	GO:0005774	vacuolar membrane	112	3.84149e-07	5.276	0.169	3.41185e-08	3.84149e-07	68	44	112	661
Biological Process	GO:0009725	response to hormone	218	3.92516e-07	9.954	0.137	7.93879e-09	3.92516e-07	86	132	218	1593
Biological Process	GO:0006457	protein folding	44	4.00699e-07	2.009	0.237	8.22006e-09	4.00699e-07	37	7	44	186
Cellular Component	GO:0043233	organelle lumen	205	6.33296e-07	9.656	0.145	5.83299e-08	6.33296e-07	164	41	205	1414
Cellular Component	GO:0070013	intracellular organelle lumen	205	6.33296e-07	9.656	0.145	5.83299e-08	6.33296e-07	164	41	205	1414
Cellular Component	GO:0030054	cell junction	150	8.64433e-07	7.065	0.155	8.10406e-08	8.64433e-07	108	42	150	970
Biological Process	GO:0009605	response to external stimulus	242	9.86537e-07	11.05	0.132	2.05232e-08	9.86537e-07	95	147	242	1827
Cellular Component	GO:0005911	cell-cell junction	148	1.94156e-06	6.971	0.153	1.88408e-07	1.94156e-06	108	40	148	967
Cellular Component	GO:0009506	plasmodesma	148	1.94156e-06	6.971	0.153	1.88408e-07	1.94156e-06	108	40	148	967
Cellular Component	GO:0055044	symplast	148	2.03445e-06	6.971	0.153	2.00768e-07	2.03445e-06	108	40	148	968
Biological Process	GO:0032787	monocarboxylic acid metabolic process	94	2.85341e-06	4.292	0.165	6.01846e-08	2.85341e-06	48	46	94	570
Molecular Function	GO:0051082	unfolded protein binding	32	3.151e-06	1.541	0.281	2.3822e-08	3.151e-06	29	3	32	114
Molecular Function	GO:0008135	translation factor activity, RNA binding	43	3.69024e-06	2.071	0.236	3.0435e-08	3.69024e-06	36	7	43	182
Biological Process	GO:1901607	alpha-amino acid biosynthetic process	48	4.21549e-06	2.192	0.211	9.01319e-08	4.21549e-06	23	25	48	228
Cellular Component	GO:0005739	mitochondrion	261	4.55968e-06	12.294	0.135	4.57468e-07	4.55968e-06	197	64	261	1932
Cellular Component	GO:0099503	secretory vesicle	40	4.85735e-06	1.884	0.231	4.95322e-07	4.85735e-06	22	18	40	173
Biological Process	GO:0044260	cellular macromolecule metabolic process	911	5.35372e-06	41.598	0.108	1.16015e-07	5.35372e-06	545	366	911	8457
Biological Process	GO:0015994	chlorophyll metabolic process	26	6.42384e-06	1.187	0.289	1.41061e-07	6.42384e-06	17	9	26	90
Cellular Component	GO:0031981	nuclear lumen	173	7.9842e-06	8.149	0.145	8.2731e-07	7.9842e-06	141	32	173	1197
Biological Process	GO:0051716	cellular response to stimulus	385	8.09298e-06	17.58	0.12	1.80052e-07	8.09298e-06	169	216	385	3217
Biological Process	GO:0022607	cellular component assembly	141	1.0488e-05	6.438	0.144	2.36367e-07	1.0488e-05	117	24	141	980
Biological Process	GO:0070887	cellular response to chemical stimulus	211	1.26916e-05	9.635	0.132	2.89696e-07	1.26916e-05	88	123	211	1603
Cellular Component	GO:0048046	apoplast	80	1.34078e-05	3.768	0.173	1.41135e-06	1.34078e-05	57	23	80	463
Biological Process	GO:1901657	glycosyl compound metabolic process	73	1.44199e-05	3.333	0.172	3.33312e-07	1.44199e-05	38	35	73	424
Biological Process	GO:0006396	RNA processing	142	1.47661e-05	6.484	0.143	3.45581e-07	1.47661e-05	126	16	142	995
Biological Process	GO:0051186	cofactor metabolic process	72	1.51057e-05	3.288	0.173	3.57893e-07	1.51057e-05	44	28	72	417
Biological Process	GO:0009658	chloroplast organization	48	1.65891e-05	2.192	0.201	3.97831e-07	1.65891e-05	43	5	48	239
Biological Process	GO:0046148	pigment biosynthetic process	37	2.11992e-05	1.689	0.224	5.14514e-07	2.11992e-05	22	15	37	165
Biological Process	GO:0042440	pigment metabolic process	42	2.81878e-05	1.918	0.209	6.92276e-07	2.81878e-05	23	19	42	201
Biological Process	GO:0019253	reductive pentose-phosphate cycle	11	2.98102e-05	0.502	0.524	7.49346e-07	2.98102e-05	10	1	11	21
Biological Process	GO:0019685	photosynthesis, dark reaction	11	2.98102e-05	0.502	0.524	7.49346e-07	2.98102e-05	10	1	11	21
Biological Process	GO:0043207	response to external biotic stimulus	182	3.22496e-05	8.311	0.133	8.29302e-07	3.22496e-05	80	102	182	1364
Biological Process	GO:0051707	response to other organism	182	3.22496e-05	8.311	0.133	8.29302e-07	3.22496e-05	80	102	182	1364
Biological Process	GO:0006413	translational initiation	31	4.01685e-05	1.416	0.238	1.04582e-06	4.01685e-05	27	4	31	130
Biological Process	GO:0065003	macromolecular complex assembly	115	4.01685e-05	5.251	0.147	1.05615e-06	4.01685e-05	99	16	115	782
Biological Process	GO:0015995	chlorophyll biosynthetic process	20	4.79336e-05	0.913	0.308	1.27417e-06	4.79336e-05	16	4	20	65
Cellular Component	GO:0031969	chloroplast membrane	55	5.40178e-05	2.591	0.187	5.77493e-06	5.40178e-05	41	14	55	294
Cellular Component	GO:0042170	plastid membrane	56	5.78519e-05	2.638	0.185	6.27997e-06	5.78519e-05	41	15	56	302
Biological Process	GO:0009132	nucleoside diphosphate metabolic process	26	6.09886e-05	1.187	0.257	1.63881e-06	6.09886e-05	19	7	26	101
Biological Process	GO:0034622	cellular macromolecular complex assembly	97	6.3487e-05	4.429	0.152	1.72429e-06	6.3487e-05	88	9	97	638
Biological Process	GO:0009082	branched-chain amino acid biosynthetic process	13	6.74829e-05	0.594	0.419	1.85232e-06	6.74829e-05	7	6	13	31
Biological Process	GO:0000302	response to reactive oxygen species	35	6.85223e-05	1.598	0.219	1.90065e-06	6.85223e-05	18	17	35	160
Biological Process	GO:0009607	response to biotic stimulus	182	9.53488e-05	8.311	0.131	2.6723e-06	9.53488e-05	80	102	182	1389
Biological Process	GO:0009414	response to water deprivation	67	0.000112885	3.059	0.167	3.19639e-06	0.000112885	35	32	67	402
Biological Process	GO:0000027	ribosomal large subunit assembly	16	0.000115937	0.731	0.34	3.3163e-06	0.000115937	16	0	16	47
Biological Process	GO:0015977	carbon fixation	12	0.0001217	0.548	0.429	3.51632e-06	0.0001217	10	2	12	28
Biological Process	GO:0002183	cytoplasmic translational initiation	13	0.000147077	0.594	0.394	4.2962e-06	0.000147077	13	0	13	33
Biological Process	GO:0006778	porphyrin-containing compound metabolic process	26	0.000147077	1.187	0.245	4.33455e-06	0.000147077	17	9	26	106
Biological Process	GO:0033013	tetrapyrrole metabolic process	26	0.000175286	1.187	0.243	5.21653e-06	0.000175286	17	9	26	107
Molecular Function	GO:0003743	translation initiation factor activity	28	0.000211098	1.349	0.252	1.8861e-06	0.000211098	25	3	28	111
Biological Process	GO:0044724	single-organism carbohydrate catabolic process	28	0.000211246	1.279	0.231	6.34775e-06	0.000211246	17	11	28	121
Biological Process	GO:0009415	response to water	67	0.000226425	3.059	0.163	6.86928e-06	0.000226425	35	32	67	411
Biological Process	GO:0034645	cellular macromolecule biosynthetic process	465	0.000227206	21.233	0.113	6.95865e-06	0.000227206	296	169	465	4119
Biological Process	GO:0009694	jasmonic acid metabolic process	16	0.00026712	0.731	0.32	8.25827e-06	0.00026712	2	14	16	50
Biological Process	GO:0006414	translational elongation	24	0.000272915	1.096	0.247	8.51627e-06	0.000272915	19	5	24	97
Biological Process	GO:0009408	response to heat	45	0.000275055	2.055	0.185	8.66251e-06	0.000275055	28	17	45	243
Cellular Component	GO:0000786	nucleosome	18	0.00032466	0.848	0.286	3.57767e-05	0.00032466	16	2	18	63
Biological Process	GO:0043170	macromolecule metabolic process	962	0.000343695	43.927	0.105	1.09236e-05	0.000343695	570	392	962	9196
Biological Process	GO:0009059	macromolecule biosynthetic process	471	0.000377682	21.507	0.112	1.21129e-05	0.000377682	300	171	471	4200
Biological Process	GO:0042274	ribosomal small subunit biogenesis	23	0.000405628	1.05	0.247	1.31264e-05	0.000405628	23	0	23	93
Biological Process	GO:0006165	nucleoside diphosphate phosphorylation	21	0.000420819	0.959	0.259	1.41832e-05	0.000420819	17	4	21	81
Biological Process	GO:0016043	cellular component organization	394	0.000420819	17.991	0.114	1.42022e-05	0.000420819	278	116	394	3448
Biological Process	GO:0009991	response to extracellular stimulus	49	0.000420819	2.237	0.176	1.42889e-05	0.000420819	10	39	49	278
Biological Process	GO:0006779	porphyrin-containing compound biosynthetic process	20	0.000420819	0.913	0.267	1.43475e-05	0.000420819	16	4	20	75
Biological Process	GO:0009135	purine nucleoside diphosphate metabolic process	20	0.000420819	0.913	0.267	1.43475e-05	0.000420819	16	4	20	75
Biological Process	GO:0009179	purine ribonucleoside diphosphate metabolic process	20	0.000420819	0.913	0.267	1.43475e-05	0.000420819	16	4	20	75
Molecular Function	GO:0042802	identical protein binding	67	0.000430599	3.227	0.17	4.394e-06	0.000430599	36	31	67	394
Molecular Function	GO:0043168	anion binding	407	0.000430599	19.605	0.119	4.43917e-06	0.000430599	213	194	407	3431
Biological Process	GO:0036294	cellular response to decreased oxygen levels	44	0.000452262	2.009	0.183	1.56809e-05	0.000452262	9	35	44	241
Biological Process	GO:0071453	cellular response to oxygen levels	44	0.000452262	2.009	0.183	1.56809e-05	0.000452262	9	35	44	241
Biological Process	GO:0001732	formation of cytoplasmic translation initiation complex	11	0.000463533	0.502	0.407	1.62056e-05	0.000463533	11	0	11	27
Biological Process	GO:0006790	sulfur compound metabolic process	65	0.000478961	2.968	0.16	1.68833e-05	0.000478961	16	49	65	406
Biological Process	GO:0070925	organelle assembly	39	0.000498362	1.781	0.19	1.77112e-05	0.000498362	35	4	39	205
Biological Process	GO:0055086	nucleobase-containing small molecule metabolic process	70	0.000521614	3.196	0.156	1.86883e-05	0.000521614	41	29	70	448
Biological Process	GO:0044712	single-organism catabolic process	121	0.000553185	5.525	0.137	1.99792e-05	0.000553185	45	76	121	885
Molecular Function	GO:0036094	small molecule binding	403	0.000555818	19.412	0.118	6.11208e-06	0.000555818	219	184	403	3404
Biological Process	GO:0046939	nucleotide phosphorylation	21	0.000582907	0.959	0.253	2.12211e-05	0.000582907	17	4	21	83
Cellular Component	GO:0005777	peroxisome	60	0.000603457	2.826	0.168	6.94522e-05	0.000603457	26	34	60	358
Cellular Component	GO:0042579	microbody	60	0.000603457	2.826	0.168	6.94522e-05	0.000603457	26	34	60	358
Cellular Component	GO:0009547	plastid ribosome	6	0.000603457	0.283	0.667	6.94769e-05	0.000603457	6	0	6	9
Biological Process	GO:0043648	dicarboxylic acid metabolic process	23	0.000622407	1.05	0.24	2.2839e-05	0.000622407	14	9	23	96
Biological Process	GO:0043933	macromolecular complex subunit organization	172	0.000661608	7.854	0.128	2.44686e-05	0.000661608	134	38	172	1349
Biological Process	GO:0072521	purine-containing compound metabolic process	51	0.000707317	2.329	0.17	2.66157e-05	0.000707317	33	18	51	300
Biological Process	GO:0033014	tetrapyrrole biosynthetic process	20	0.000707317	0.913	0.256	2.68338e-05	0.000707317	16	4	20	78
Biological Process	GO:0061077	chaperone-mediated protein folding	18	0.000707317	0.822	0.273	2.72967e-05	0.000707317	17	1	18	66
Biological Process	GO:0006096	glycolytic process	19	0.000707317	0.868	0.264	2.73853e-05	0.000707317	15	4	19	72
Biological Process	GO:0006757	ATP generation from ADP	19	0.000707317	0.868	0.264	2.73853e-05	0.000707317	15	4	19	72
Biological Process	GO:0046031	ADP metabolic process	19	0.000707317	0.868	0.264	2.73853e-05	0.000707317	15	4	19	72
Biological Process	GO:0006979	response to oxidative stress	72	0.000709533	3.288	0.153	2.79816e-05	0.000709533	31	41	72	470
Biological Process	GO:0009651	response to salt stress	72	0.000709533	3.288	0.153	2.79816e-05	0.000709533	35	37	72	470
Biological Process	GO:0071456	cellular response to hypoxia	43	0.000709533	1.963	0.18	2.80861e-05	0.000709533	9	34	43	239
Biological Process	GO:0045036	protein targeting to chloroplast	15	0.000710933	0.685	0.306	2.85524e-05	0.000710933	15	0	15	49
Biological Process	GO:0072596	establishment of protein localization to chloroplast	15	0.000710933	0.685	0.306	2.85524e-05	0.000710933	15	0	15	49
Cellular Component	GO:0009528	plastid inner membrane	23	0.000712122	1.083	0.237	8.31589e-05	0.000712122	20	3	23	97
Biological Process	GO:0042278	purine nucleoside metabolic process	44	0.000801437	2.009	0.177	3.24187e-05	0.000801437	29	15	44	248
Biological Process	GO:0006970	response to osmotic stress	81	0.000880867	3.699	0.148	3.58862e-05	0.000880867	40	41	81	549
Biological Process	GO:0032544	plastid translation	9	0.000916048	0.411	0.45	3.75842e-05	0.000916048	9	0	9	20
Biological Process	GO:0009185	ribonucleoside diphosphate metabolic process	20	0.00096456	0.913	0.25	3.98532e-05	0.00096456	16	4	20	80
Biological Process	GO:0006090	pyruvate metabolic process	22	0.00101042	1.005	0.237	4.20399e-05	0.00101042	18	4	22	93
Cellular Component	GO:0009706	chloroplast inner membrane	22	0.00103037	1.036	0.237	0.000122018	0.00103037	19	3	22	93
Biological Process	GO:0002376	immune system process	70	0.00106398	3.196	0.152	4.4576e-05	0.00106398	31	39	70	460
Biological Process	GO:0009695	jasmonic acid biosynthetic process	10	0.0011333	0.457	0.4	4.78074e-05	0.0011333	1	9	10	25
Biological Process	GO:0072598	protein localization to chloroplast	15	0.00113469	0.685	0.294	4.8194e-05	0.00113469	15	0	15	51
Biological Process	GO:0031667	response to nutrient levels	42	0.00116359	1.918	0.177	4.97577e-05	0.00116359	6	36	42	237
Molecular Function	GO:0000166	nucleotide binding	383	0.00119534	18.449	0.118	1.47877e-05	0.00119534	211	172	383	3245
Molecular Function	GO:1901265	nucleoside phosphate binding	383	0.00119534	18.449	0.118	1.47877e-05	0.00119534	211	172	383	3245
Biological Process	GO:0046128	purine ribonucleoside metabolic process	43	0.00119646	1.963	0.176	5.15089e-05	0.00119646	29	14	43	245
Biological Process	GO:0036293	response to decreased oxygen levels	46	0.00128401	2.1	0.171	5.56492e-05	0.00128401	10	36	46	269
Biological Process	GO:0006996	organelle organization	243	0.00135888	11.096	0.119	5.92866e-05	0.00135888	186	57	243	2038
Biological Process	GO:0070482	response to oxygen levels	46	0.00139003	2.1	0.17	6.10472e-05	0.00139003	10	36	46	270
Biological Process	GO:0015858	nucleoside transport	16	0.00146345	0.731	0.276	6.46948e-05	0.00146345	5	11	16	58
Biological Process	GO:1901135	carbohydrate derivative metabolic process	114	0.00151139	5.205	0.135	6.72503e-05	0.00151139	64	50	114	847
Biological Process	GO:0009737	response to abscisic acid	86	0.00160998	3.927	0.143	7.21025e-05	0.00160998	41	45	86	603
Cellular Component	GO:0044815	DNA packaging complex	18	0.00162555	0.848	0.254	0.000195173	0.00162555	16	2	18	71
Molecular Function	GO:0043167	ion binding	740	0.00167469	35.645	0.11	2.18688e-05	0.00167469	377	363	740	6740
Biological Process	GO:0002239	response to oomycetes	24	0.00172492	1.096	0.218	7.77483e-05	0.00172492	8	16	24	110
Biological Process	GO:0001666	response to hypoxia	45	0.00174221	2.055	0.17	7.90312e-05	0.00174221	10	35	45	265
Biological Process	GO:0000462	maturation of SSU-rRNA from tricistronic rRNA transcript (SSU-rRNA, 5.8S rRNA, LSU-rRNA)	12	0.00209368	0.548	0.324	9.55799e-05	0.00209368	12	0	12	37
Biological Process	GO:0006006	glucose metabolic process	15	0.00216947	0.685	0.278	9.96664e-05	0.00216947	14	1	15	54
Biological Process	GO:0009743	response to carbohydrate	31	0.00237704	1.416	0.191	0.000109889	0.00237704	19	12	31	162
Biological Process	GO:0002252	immune effector process	18	0.00246797	0.822	0.247	0.000115511	0.00246797	8	10	18	73
Biological Process	GO:0009116	nucleoside metabolic process	49	0.00246797	2.237	0.163	0.000115519	0.00246797	31	18	49	301
Molecular Function	GO:0043021	ribonucleoprotein complex binding	21	0.00270439	1.012	0.25	4.06117e-05	0.00270439	15	6	21	84
Molecular Function	GO:0030554	adenyl nucleotide binding	313	0.00270439	15.077	0.12	4.07654e-05	0.00270439	164	149	313	2619
Molecular Function	GO:0015211	purine nucleoside transmembrane transporter activity	15	0.00270439	0.723	0.306	4.08911e-05	0.00270439	4	11	15	49
Biological Process	GO:0070206	protein trimerization	5	0.00283505	0.228	0.714	0.00013352	0.00283505	4	1	5	7
Biological Process	GO:0009791	post-embryonic development	194	0.0029457	8.858	0.121	0.000139583	0.0029457	106	88	194	1600
Cellular Component	GO:0005634	nucleus	700	0.00299931	32.972	0.112	0.000365048	0.00299931	406	294	700	6223
Molecular Function	GO:0016597	amino acid binding	11	0.00302807	0.53	0.379	4.78664e-05	0.00302807	7	4	11	29
Biological Process	GO:0006952	defense response	205	0.00303555	9.361	0.12	0.000145182	0.00303555	92	113	205	1705
Biological Process	GO:0006094	gluconeogenesis	10	0.00303555	0.457	0.357	0.000147328	0.00303555	9	1	10	28
Biological Process	GO:0052543	callose deposition in cell wall	10	0.00303555	0.457	0.357	0.000147328	0.00303555	5	5	10	28
Biological Process	GO:0071496	cellular response to external stimulus	39	0.00303555	1.781	0.173	0.000147348	0.00303555	8	31	39	225
Biological Process	GO:0009056	catabolic process	215	0.00309161	9.817	0.119	0.000150963	0.00309161	92	123	215	1801
Molecular Function	GO:0017076	purine nucleotide binding	342	0.0031208	16.474	0.118	5.1946e-05	0.0031208	187	155	342	2901
Molecular Function	GO:0097367	carbohydrate derivative binding	348	0.0031208	16.763	0.118	5.3622e-05	0.0031208	190	158	348	2959
Biological Process	GO:0097305	response to alcohol	97	0.00316289	4.429	0.136	0.000155357	0.00316289	48	49	97	713
Molecular Function	GO:0016836	hydro-lyase activity	21	0.00330162	1.012	0.244	5.8998e-05	0.00330162	14	7	21	86
Biological Process	GO:0033993	response to lipid	108	0.00349932	4.932	0.133	0.000172893	0.00349932	54	54	108	813
Biological Process	GO:0031668	cellular response to extracellular stimulus	38	0.00350099	1.735	0.174	0.000173988	0.00350099	8	30	38	219
Biological Process	GO:0045087	innate immune response	61	0.00356025	2.785	0.151	0.000178008	0.00356025	25	36	61	405
Biological Process	GO:0042542	response to hydrogen peroxide	17	0.00356025	0.776	0.246	0.00017899	0.00356025	5	12	17	69
Biological Process	GO:0010243	response to organonitrogen compound	36	0.00357055	1.644	0.176	0.000180539	0.00357055	8	28	36	204
Molecular Function	GO:0032559	adenyl ribonucleotide binding	310	0.00363546	14.933	0.119	6.74621e-05	0.00363546	162	148	310	2608
Molecular Function	GO:0005337	nucleoside transmembrane transporter activity	16	0.00383575	0.771	0.281	7.41922e-05	0.00383575	5	11	16	57
Molecular Function	GO:0005524	ATP binding	299	0.00383575	14.403	0.119	7.68788e-05	0.00383575	159	140	299	2509
Molecular Function	GO:0032553	ribonucleotide binding	342	0.00383575	16.474	0.117	8.0685e-05	0.00383575	186	156	342	2917
Molecular Function	GO:0032555	purine ribonucleotide binding	339	0.00383575	16.329	0.117	8.17238e-05	0.00383575	185	154	339	2889
Cellular Component	GO:0044428	nuclear part	208	0.00413609	9.797	0.126	0.000510209	0.00413609	163	45	208	1653
Biological Process	GO:0017038	protein import	29	0.0042002	1.324	0.19	0.00021359	0.0042002	29	0	29	153
Molecular Function	GO:0035639	purine ribonucleoside triphosphate binding	328	0.00429367	15.8	0.118	9.44313e-05	0.00429367	182	146	328	2790
Biological Process	GO:0080134	regulation of response to stress	63	0.00431969	2.877	0.148	0.000220915	0.00431969	28	35	63	425
Molecular Function	GO:0001883	purine nucleoside binding	336	0.00439904	16.185	0.117	0.000102795	0.00439904	184	152	336	2869
Molecular Function	GO:0032550	purine ribonucleoside binding	336	0.00439904	16.185	0.117	0.000102795	0.00439904	184	152	336	2869
Cellular Component	GO:0098805	whole membrane	143	0.00451974	6.736	0.132	0.000564968	0.00451974	86	57	143	1083
Biological Process	GO:0009081	branched-chain amino acid metabolic process	15	0.00462094	0.685	0.259	0.000238631	0.00462094	7	8	15	58
Biological Process	GO:0044282	small molecule catabolic process	40	0.00462094	1.826	0.168	0.000238991	0.00462094	15	25	40	238
Molecular Function	GO:0001882	nucleoside binding	336	0.00487863	16.185	0.117	0.000120708	0.00487863	184	152	336	2875
Molecular Function	GO:0032549	ribonucleoside binding	336	0.00487863	16.185	0.117	0.000120708	0.00487863	184	152	336	2875
Cellular Component	GO:0010319	stromule	11	0.00491271	0.518	0.306	0.000622168	0.00491271	9	2	11	36
Biological Process	GO:0009119	ribonucleoside metabolic process	45	0.00510031	2.055	0.161	0.000265257	0.00510031	30	15	45	279
Biological Process	GO:0071310	cellular response to organic substance	154	0.00518052	7.032	0.124	0.0002783	0.00518052	65	89	154	1245
Biological Process	GO:0009085	lysine biosynthetic process	8	0.00518052	0.365	0.4	0.00027834	0.00518052	6	2	8	20
Biological Process	GO:0016143	S-glycoside metabolic process	24	0.00518052	1.096	0.202	0.00027861	0.00518052	7	17	24	119
Biological Process	GO:0019757	glycosinolate metabolic process	24	0.00518052	1.096	0.202	0.00027861	0.00518052	7	17	24	119
Biological Process	GO:0019760	glucosinolate metabolic process	24	0.00518052	1.096	0.202	0.00027861	0.00518052	7	17	24	119
Biological Process	GO:0009682	induced systemic resistance	10	0.00518052	0.457	0.333	0.000282901	0.00518052	3	7	10	30
Biological Process	GO:0019319	hexose biosynthetic process	10	0.00518052	0.457	0.333	0.000282901	0.00518052	9	1	10	30
Biological Process	GO:0045037	protein import into chloroplast stroma	10	0.00518052	0.457	0.333	0.000282901	0.00518052	10	0	10	30
Biological Process	GO:0052386	cell wall thickening	10	0.00518052	0.457	0.333	0.000282901	0.00518052	5	5	10	30
Cellular Component	GO:0005852	eukaryotic translation initiation factor 3 complex	9	0.0054873	0.424	0.346	0.000703962	0.0054873	8	1	9	26
Biological Process	GO:0042594	response to starvation	35	0.00575209	1.598	0.173	0.000315775	0.00575209	5	30	35	202
Biological Process	GO:0043489	RNA stabilization	5	0.00594752	0.228	0.625	0.000328222	0.00594752	5	0	5	8
Molecular Function	GO:0070181	small ribosomal subunit rRNA binding	7	0.00599255	0.337	0.5	0.000152388	0.00599255	7	0	7	14
Molecular Function	GO:0003824	catalytic activity	1057	0.00607298	50.915	0.105	0.000158607	0.00607298	527	530	1057	10047
Biological Process	GO:0009089	lysine biosynthetic process via diaminopimelate	7	0.00628707	0.32	0.438	0.00035241	0.00628707	6	1	7	16
Biological Process	GO:0009098	leucine biosynthetic process	7	0.00628707	0.32	0.438	0.00035241	0.00628707	3	4	7	16
Biological Process	GO:0046451	diaminopimelate metabolic process	7	0.00628707	0.32	0.438	0.00035241	0.00628707	6	1	7	16
Biological Process	GO:0009069	serine family amino acid metabolic process	17	0.006544	0.776	0.233	0.000368703	0.006544	8	9	17	73
Biological Process	GO:0048583	regulation of response to stimulus	104	0.00667483	4.749	0.131	0.000378772	0.00667483	43	61	104	794
Biological Process	GO:0006820	anion transport	60	0.00667483	2.74	0.147	0.000379931	0.00667483	17	43	60	408
Biological Process	GO:0010118	stomatal movement	28	0.0069095	1.279	0.185	0.000395285	0.0069095	15	13	28	151
Biological Process	GO:0046496	nicotinamide nucleotide metabolic process	25	0.00692994	1.142	0.194	0.000398457	0.00692994	20	5	25	129
Cellular Component	GO:0016282	eukaryotic 43S preinitiation complex	8	0.00740083	0.377	0.364	0.000961621	0.00740083	8	0	8	22
Biological Process	GO:0006955	immune response	61	0.00771429	2.785	0.146	0.000445784	0.00771429	25	36	61	419
Biological Process	GO:0019362	pyridine nucleotide metabolic process	25	0.00872822	1.142	0.191	0.000506898	0.00872822	20	5	25	131
Molecular Function	GO:0005515	protein binding	859	0.00883157	41.378	0.107	0.000236723	0.00883157	475	384	859	8057
Biological Process	GO:0009071	serine family amino acid catabolic process	7	0.00943009	0.32	0.412	0.000550384	0.00943009	4	3	7	17
Biological Process	GO:0015860	purine nucleoside transmembrane transport	11	0.00960954	0.502	0.289	0.000563634	0.00960954	3	8	11	38
Biological Process	GO:0016052	carbohydrate catabolic process	46	0.0096905	2.1	0.155	0.000571183	0.0096905	28	18	46	297
Biological Process	GO:0046942	carboxylic acid transport	29	0.0097059	1.324	0.179	0.000574894	0.0097059	9	20	29	162
Biological Process	GO:0071229	cellular response to acid chemical	78	0.00975261	3.562	0.137	0.000581234	0.00975261	26	52	78	571
Biological Process	GO:0015718	monocarboxylic acid transport	12	0.00975261	0.548	0.273	0.000583297	0.00975261	4	8	12	44
Biological Process	GO:0006553	lysine metabolic process	8	0.00984455	0.365	0.364	0.000594886	0.00984455	6	2	8	22
Biological Process	GO:1901068	guanosine-containing compound metabolic process	8	0.00984455	0.365	0.364	0.000594886	0.00984455	6	2	8	22
Biological Process	GO:0044272	sulfur compound biosynthetic process	30	0.00984455	1.37	0.176	0.000597329	0.00984455	4	26	30	170
Cellular Component	GO:0000311	plastid large ribosomal subunit	4	0.0101878	0.188	0.667	0.0013405	0.0101878	4	0	4	6
Biological Process	GO:0071806	protein transmembrane transport	24	0.0109363	1.096	0.19	0.000668163	0.0109363	24	0	24	126
Biological Process	GO:0042026	protein refolding	10	0.0109363	0.457	0.303	0.000669889	0.0109363	10	0	10	33
Biological Process	GO:0031669	cellular response to nutrient levels	31	0.0110381	1.416	0.173	0.000679317	0.0110381	4	27	31	179
Biological Process	GO:0015849	organic acid transport	29	0.0113588	1.324	0.177	0.000705761	0.0113588	9	20	29	164
Biological Process	GO:0009067	aspartate family amino acid biosynthetic process	13	0.0113588	0.594	0.255	0.000708897	0.0113588	7	6	13	51
Biological Process	GO:0009817	defense response to fungus, incompatible interaction	13	0.0113588	0.594	0.255	0.000708897	0.0113588	6	7	13	51
Biological Process	GO:1901701	cellular response to oxygen-containing compound	95	0.0114491	4.338	0.131	0.000717842	0.0114491	36	59	95	727
Biological Process	GO:0080167	response to karrikin	24	0.0119293	1.096	0.189	0.000751399	0.0119293	12	12	24	127
Biological Process	GO:0072524	pyridine-containing compound metabolic process	26	0.0120433	1.187	0.183	0.00076206	0.0120433	20	6	26	142
Molecular Function	GO:0005507	copper ion binding	35	0.0124726	1.686	0.178	0.00034289	0.0124726	27	8	35	197
Biological Process	GO:0006544	glycine metabolic process	7	0.0129594	0.32	0.389	0.000827516	0.0129594	3	4	7	18
Biological Process	GO:1990069	stomatal opening	7	0.0129594	0.32	0.389	0.000827516	0.0129594	4	3	7	18
Biological Process	GO:0010039	response to iron ion	8	0.0130509	0.365	0.348	0.00083713	0.0130509	5	3	8	23
Molecular Function	GO:0044183	protein binding involved in protein folding	9	0.0132071	0.434	0.36	0.000372158	0.0132071	8	1	9	25
Biological Process	GO:0015711	organic anion transport	38	0.0132735	1.735	0.16	0.000855242	0.0132735	11	27	38	237
Cellular Component	GO:0033290	eukaryotic 48S preinitiation complex	8	0.0136319	0.377	0.333	0.00183894	0.0136319	8	0	8	24
Cellular Component	GO:0070993	translation preinitiation complex	8	0.0136319	0.377	0.333	0.00183894	0.0136319	8	0	8	24
Cellular Component	GO:0005618	cell wall	106	0.0136319	4.993	0.134	0.00188336	0.0136319	74	32	106	793
Cellular Component	GO:0030312	external encapsulating structure	106	0.0136319	4.993	0.134	0.00188336	0.0136319	74	32	106	793
Biological Process	GO:0071495	cellular response to endogenous stimulus	128	0.0137389	5.845	0.124	0.000896729	0.0137389	50	78	128	1035
Biological Process	GO:0016144	S-glycoside biosynthetic process	12	0.0137389	0.548	0.261	0.000901106	0.0137389	1	11	12	46
Biological Process	GO:0019758	glycosinolate biosynthetic process	12	0.0137389	0.548	0.261	0.000901106	0.0137389	1	11	12	46
Biological Process	GO:0019761	glucosinolate biosynthetic process	12	0.0137389	0.548	0.261	0.000901106	0.0137389	1	11	12	46
Biological Process	GO:0000028	ribosomal small subunit assembly	11	0.013779	0.502	0.275	0.000907719	0.013779	11	0	11	40
Biological Process	GO:0019748	secondary metabolic process	54	0.0139288	2.466	0.146	0.00092161	0.0139288	17	37	54	371
Biological Process	GO:0031347	regulation of defense response	43	0.0151678	1.963	0.154	0.00100797	0.0151678	16	27	43	280
Biological Process	GO:0090391	granum assembly	4	0.0152569	0.183	0.667	0.0010183	0.0152569	4	0	4	6
Biological Process	GO:0006811	ion transport	116	0.0156673	5.297	0.125	0.00105022	0.0156673	39	77	116	928
Biological Process	GO:0006575	cellular modified amino acid metabolic process	30	0.0158896	1.37	0.17	0.00106971	0.0158896	8	22	30	176
Biological Process	GO:0010196	nonphotochemical quenching	6	0.0159851	0.274	0.429	0.00108538	0.0159851	4	2	6	14
Biological Process	GO:1990066	energy quenching	6	0.0159851	0.274	0.429	0.00108538	0.0159851	4	2	6	14
Biological Process	GO:0044248	cellular catabolic process	159	0.0161267	7.26	0.119	0.00109966	0.0161267	65	94	159	1332
Biological Process	GO:1901642	nucleoside transmembrane transport	12	0.0161521	0.548	0.255	0.00110741	0.0161521	4	8	12	47
Biological Process	GO:0009416	response to light stimulus	96	0.0161521	4.384	0.129	0.00111072	0.0161521	58	38	96	746
Biological Process	GO:0010200	response to chitin	25	0.016153	1.142	0.181	0.00111545	0.016153	5	20	25	138
Biological Process	GO:0051259	protein oligomerization	14	0.0166922	0.639	0.233	0.00115751	0.0166922	7	7	14	60
Biological Process	GO:1901575	organic substance catabolic process	188	0.0170253	8.584	0.117	0.00118552	0.0170253	82	106	188	1611
Biological Process	GO:0008219	cell death	33	0.0171146	1.507	0.164	0.00120503	0.0171146	19	14	33	201
Biological Process	GO:0016265	death	33	0.0171146	1.507	0.164	0.00120503	0.0171146	19	14	33	201
Biological Process	GO:0006733	oxidoreduction coenzyme metabolic process	27	0.0171146	1.233	0.175	0.00120658	0.0171146	20	7	27	154
Biological Process	GO:0006732	coenzyme metabolic process	46	0.0175927	2.1	0.149	0.00124537	0.0175927	27	19	46	308
Biological Process	GO:0010239	chloroplast mRNA processing	5	0.0175981	0.228	0.5	0.00125592	0.0175981	4	1	5	10
Biological Process	GO:0015800	acidic amino acid transport	5	0.0175981	0.228	0.5	0.00125592	0.0175981	1	4	5	10
Biological Process	GO:0009793	embryo development ending in seed dormancy	58	0.0181065	2.648	0.141	0.00129743	0.0181065	42	16	58	411
Biological Process	GO:0098656	anion transmembrane transport	32	0.0181983	1.461	0.165	0.00130927	0.0181983	12	20	32	194
Biological Process	GO:0006091	generation of precursor metabolites and energy	66	0.0191932	3.014	0.137	0.00138639	0.0191932	48	18	66	482
Biological Process	GO:0009314	response to radiation	98	0.0195041	4.475	0.127	0.00141448	0.0195041	60	38	98	770
Biological Process	GO:0034605	cellular response to heat	16	0.0203864	0.731	0.213	0.00148436	0.0203864	11	5	16	75
Cellular Component	GO:0042646	plastid nucleoid	13	0.020542	0.612	0.236	0.00287182	0.020542	12	1	13	55
Molecular Function	GO:0016860	intramolecular oxidoreductase activity	15	0.0206866	0.723	0.246	0.00059714	0.0206866	10	5	15	61
Biological Process	GO:0030490	maturation of SSU-rRNA	13	0.0206897	0.594	0.236	0.00151243	0.0206897	13	0	13	55
Biological Process	GO:0006551	leucine metabolic process	8	0.0212007	0.365	0.32	0.0015559	0.0212007	3	5	8	25
Biological Process	GO:0048316	seed development	81	0.0212248	3.699	0.131	0.00156381	0.0212248	50	31	81	618
Molecular Function	GO:0016853	isomerase activity	48	0.0218067	2.312	0.157	0.000644459	0.0218067	34	14	48	306
Biological Process	GO:0046283	anthocyanin-containing compound metabolic process	12	0.0220801	0.548	0.245	0.00163814	0.0220801	0	12	12	49
Biological Process	GO:0044743	intracellular protein transmembrane import	19	0.0220801	0.868	0.196	0.00165363	0.0220801	19	0	19	97
Biological Process	GO:0006549	isoleucine metabolic process	6	0.0220801	0.274	0.4	0.0016651	0.0220801	4	2	6	15
Biological Process	GO:0009097	isoleucine biosynthetic process	6	0.0220801	0.274	0.4	0.0016651	0.0220801	4	2	6	15
Biological Process	GO:0046417	chorismate metabolic process	6	0.0220801	0.274	0.4	0.0016651	0.0220801	3	3	6	15
Biological Process	GO:1902456	regulation of stomatal opening	6	0.0220801	0.274	0.4	0.0016651	0.0220801	4	2	6	15
Biological Process	GO:0009066	aspartate family amino acid metabolic process	15	0.0223094	0.685	0.217	0.00168883	0.0223094	9	6	15	69
Biological Process	GO:0009150	purine ribonucleotide metabolic process	38	0.0226157	1.735	0.154	0.00171856	0.0226157	29	9	38	246
Biological Process	GO:0098542	defense response to other organism	132	0.0226465	6.027	0.121	0.00173034	0.0226465	62	70	132	1091
Biological Process	GO:0009259	ribonucleotide metabolic process	41	0.0226465	1.872	0.151	0.00173576	0.0226465	31	10	41	271
Biological Process	GO:0048511	rhythmic process	26	0.0226465	1.187	0.173	0.00174053	0.0226465	8	18	26	150
Biological Process	GO:0010109	regulation of photosynthesis	10	0.023038	0.457	0.27	0.00177728	0.023038	5	5	10	37
Biological Process	GO:0006631	fatty acid metabolic process	42	0.0234479	1.918	0.15	0.00181567	0.0234479	21	21	42	280
Biological Process	GO:0048878	chemical homeostasis	57	0.0243922	2.603	0.139	0.00189584	0.0243922	23	34	57	409
Biological Process	GO:0019693	ribose phosphate metabolic process	45	0.024468	2.055	0.147	0.0019088	0.024468	35	10	45	306
Biological Process	GO:0055085	transmembrane transport	154	0.0250164	7.032	0.118	0.00195881	0.0250164	62	92	154	1303
Biological Process	GO:0006458	'de novo' protein folding	12	0.0251059	0.548	0.24	0.00197307	0.0251059	12	0	12	50
Biological Process	GO:0042592	homeostatic process	68	0.0255394	3.105	0.134	0.00201452	0.0255394	30	38	68	507
Biological Process	GO:0006545	glycine biosynthetic process	5	0.0267302	0.228	0.455	0.0021239	0.0267302	1	4	5	11
Biological Process	GO:0009423	chorismate biosynthetic process	5	0.0267302	0.228	0.455	0.0021239	0.0267302	3	2	5	11
Biological Process	GO:0006565	L-serine catabolic process	4	0.0272664	0.183	0.571	0.00219802	0.0272664	1	3	4	7
Biological Process	GO:0019264	glycine biosynthetic process from serine	4	0.0272664	0.183	0.571	0.00219802	0.0272664	1	3	4	7
Biological Process	GO:1904481	response to tetrahydrofolate	4	0.0272664	0.183	0.571	0.00219802	0.0272664	1	3	4	7
Biological Process	GO:1904482	cellular response to tetrahydrofolate	4	0.0272664	0.183	0.571	0.00219802	0.0272664	1	3	4	7
Cellular Component	GO:0010007	magnesium chelatase complex	3	0.0272737	0.141	0.75	0.00385779	0.0272737	3	0	3	4
Biological Process	GO:0006826	iron ion transport	10	0.0272835	0.457	0.263	0.00221072	0.0272835	6	4	10	38
Biological Process	GO:0010154	fruit development	84	0.0272835	3.836	0.129	0.00221516	0.0272835	51	33	84	653
Biological Process	GO:0046364	monosaccharide biosynthetic process	14	0.027415	0.639	0.219	0.00223375	0.027415	10	4	14	64
Cellular Component	GO:0000313	organellar ribosome	13	0.02797	0.612	0.228	0.00400229	0.02797	13	0	13	57
Biological Process	GO:0009790	embryo development	60	0.0283839	2.74	0.137	0.0023209	0.0283839	44	16	60	439
Biological Process	GO:0006793	phosphorus metabolic process	280	0.0288798	12.785	0.11	0.0023698	0.0288798	134	146	280	2536
Biological Process	GO:0006753	nucleoside phosphate metabolic process	54	0.0289939	2.466	0.14	0.00238754	0.0289939	38	16	54	387
Biological Process	GO:0019725	cellular homeostasis	35	0.0294751	1.598	0.155	0.00244083	0.0294751	17	18	35	226
Biological Process	GO:0052482	defense response by cell wall thickening	6	0.0294751	0.274	0.375	0.00245271	0.0294751	2	4	6	16
Biological Process	GO:0052544	defense response by callose deposition in cell wall	6	0.0294751	0.274	0.375	0.00245271	0.0294751	2	4	6	16
Cellular Component	GO:0042644	chloroplast nucleoid	12	0.0295139	0.565	0.235	0.00427174	0.0295139	11	1	12	51
Molecular Function	GO:0043022	ribosome binding	14	0.0298423	0.674	0.246	0.000910175	0.0298423	9	5	14	57
Molecular Function	GO:0047746	chlorophyllase activity	3	0.0298423	0.145	1	0.000922957	0.0298423	0	3	3	3
Biological Process	GO:0032870	cellular response to hormone stimulus	121	0.0302724	5.525	0.121	0.00254208	0.0302724	49	72	121	999
Biological Process	GO:0009126	purine nucleoside monophosphate metabolic process	32	0.0302724	1.461	0.158	0.00254529	0.0302724	27	5	32	202
Biological Process	GO:0009167	purine ribonucleoside monophosphate metabolic process	32	0.0302724	1.461	0.158	0.00254529	0.0302724	27	5	32	202
Biological Process	GO:0052545	callose localization	11	0.0303349	0.502	0.244	0.00256808	0.0303349	6	5	11	45
Biological Process	GO:0072530	purine-containing compound transmembrane transport	11	0.0303349	0.502	0.244	0.00256808	0.0303349	3	8	11	45
Biological Process	GO:0009755	hormone-mediated signaling pathway	115	0.0312423	5.251	0.122	0.00265393	0.0312423	45	70	115	944
Biological Process	GO:0007275	multicellular organism development	311	0.0312757	14.201	0.109	0.0026658	0.0312757	174	137	311	2849
Biological Process	GO:1901565	organonitrogen compound catabolic process	34	0.0312941	1.553	0.155	0.00267641	0.0312941	10	24	34	219
Biological Process	GO:0006783	heme biosynthetic process	8	0.0313739	0.365	0.296	0.0026923	0.0313739	7	1	8	27
Biological Process	GO:0042558	pteridine-containing compound metabolic process	10	0.0316506	0.457	0.256	0.00272519	0.0316506	4	6	10	39
Biological Process	GO:0080022	primary root development	9	0.0322789	0.411	0.273	0.00278861	0.0322789	3	6	9	33
Biological Process	GO:0071214	cellular response to abiotic stimulus	35	0.0326623	1.598	0.154	0.00283117	0.0326623	18	17	35	228
Biological Process	GO:1901698	response to nitrogen compound	46	0.0330079	2.1	0.143	0.00287067	0.0330079	11	35	46	321
Biological Process	GO:0051704	multi-organism process	219	0.0331421	10	0.113	0.00289192	0.0331421	102	117	219	1945
Biological Process	GO:0098771	inorganic ion homeostasis	36	0.0339831	1.644	0.152	0.00297976	0.0339831	13	23	36	237
Biological Process	GO:0016036	cellular response to phosphate starvation	16	0.0339831	0.731	0.2	0.00298494	0.0339831	3	13	16	80
Biological Process	GO:0048608	reproductive structure development	148	0.0341144	6.758	0.117	0.00300633	0.0341144	85	63	148	1260
Biological Process	GO:0032502	developmental process	358	0.0342985	16.347	0.108	0.00303246	0.0342985	201	157	358	3325
Cellular Component	GO:0032993	protein-DNA complex	21	0.0344104	0.989	0.184	0.00503705	0.0344104	17	4	21	114
Biological Process	GO:0009267	cellular response to starvation	27	0.034603	1.233	0.165	0.00306938	0.034603	4	23	27	164
Biological Process	GO:0072330	monocarboxylic acid biosynthetic process	41	0.0358091	1.872	0.146	0.00318671	0.0358091	18	23	41	280
Biological Process	GO:0044707	single-multicellular organism process	319	0.0360104	14.566	0.109	0.00321503	0.0360104	177	142	319	2938
Biological Process	GO:0061458	reproductive system development	148	0.0366847	6.758	0.117	0.00328583	0.0366847	85	63	148	1263
Biological Process	GO:0002697	regulation of immune effector process	5	0.0372013	0.228	0.417	0.00335927	0.0372013	4	1	5	12
Biological Process	GO:0050688	regulation of defense response to virus	5	0.0372013	0.228	0.417	0.00335927	0.0372013	4	1	5	12
Biological Process	GO:0071395	cellular response to jasmonic acid stimulus	19	0.0372013	0.868	0.184	0.00337509	0.0372013	3	16	19	103
Biological Process	GO:1901264	carbohydrate derivative transport	19	0.0372013	0.868	0.184	0.00337509	0.0372013	6	13	19	103
Biological Process	GO:0006163	purine nucleotide metabolic process	39	0.0372048	1.781	0.148	0.00338616	0.0372048	30	9	39	264
Biological Process	GO:0010562	positive regulation of phosphorus metabolic process	14	0.0381722	0.639	0.209	0.00349627	0.0381722	9	5	14	67
Biological Process	GO:0045937	positive regulation of phosphate metabolic process	14	0.0381722	0.639	0.209	0.00349627	0.0381722	9	5	14	67
Biological Process	GO:0000470	maturation of LSU-rRNA	11	0.0401257	0.502	0.234	0.00369838	0.0401257	11	0	11	47
Biological Process	GO:0006334	nucleosome assembly	11	0.0401257	0.502	0.234	0.00369838	0.0401257	9	2	11	47
Biological Process	GO:0009615	response to virus	17	0.0402337	0.776	0.191	0.00371996	0.0402337	9	8	17	89
Biological Process	GO:0007154	cell communication	253	0.0410373	11.553	0.11	0.00380612	0.0410373	93	160	253	2291
Biological Process	GO:0044767	single-organism developmental process	344	0.0410574	15.708	0.108	0.0038241	0.0410574	191	153	344	3197
Biological Process	GO:0006725	cellular aromatic compound metabolic process	568	0.0410574	25.936	0.104	0.0038317	0.0410574	333	235	568	5470
Biological Process	GO:0009631	cold acclimation	12	0.0418465	0.548	0.222	0.00391745	0.0418465	10	2	12	54
Biological Process	GO:0098661	inorganic anion transmembrane transport	13	0.0427903	0.594	0.213	0.00401816	0.0427903	2	11	13	61
Biological Process	GO:0006183	GTP biosynthetic process	4	0.0430541	0.183	0.5	0.00406781	0.0430541	4	0	4	8
Biological Process	GO:0046039	GTP metabolic process	4	0.0430541	0.183	0.5	0.00406781	0.0430541	4	0	4	8
Biological Process	GO:1900140	regulation of seedling development	17	0.044229	0.776	0.189	0.00419159	0.044229	8	9	17	90
Biological Process	GO:0006796	phosphate-containing compound metabolic process	274	0.0446337	12.511	0.109	0.00424284	0.0446337	133	141	274	2504
Molecular Function	GO:0031369	translation initiation factor binding	7	0.0456869	0.337	0.368	0.0014444	0.0456869	7	0	7	19
Biological Process	GO:0033037	polysaccharide localization	11	0.0458284	0.502	0.229	0.00439614	0.0458284	6	5	11	48
Biological Process	GO:0051084	'de novo' posttranslational protein folding	11	0.0458284	0.502	0.229	0.00439614	0.0458284	11	0	11	48
Biological Process	GO:0051085	chaperone mediated protein folding requiring cofactor	11	0.0458284	0.502	0.229	0.00439614	0.0458284	11	0	11	48
Biological Process	GO:0009867	jasmonic acid mediated signaling pathway	18	0.0463924	0.822	0.184	0.00446364	0.0463924	3	15	18	98
Cellular Component	GO:0048471	perinuclear region of cytoplasm	9	0.0465323	0.424	0.257	0.00688801	0.0465323	8	1	9	35
Biological Process	GO:0009205	purine ribonucleoside triphosphate metabolic process	28	0.0480455	1.279	0.158	0.00463657	0.0480455	24	4	28	177
Biological Process	GO:0009853	photorespiration	13	0.0480788	0.594	0.21	0.00465369	0.0480788	11	2	13	62
Biological Process	GO:0009814	defense response, incompatible interaction	31	0.0491399	1.416	0.153	0.00477059	0.0491399	14	17	31	202
Biological Process	GO:0007165	signal transduction	217	0.0492274	9.909	0.111	0.00480953	0.0492274	84	133	217	1947
Biological Process	GO:0010506	regulation of autophagy	6	0.0492274	0.274	0.333	0.00482175	0.0492274	3	3	6	18
Biological Process	GO:0080027	response to herbivore	6	0.0492274	0.274	0.333	0.00482175	0.0492274	0	6	6	18
Biological Process	GO:0071417	cellular response to organonitrogen compound	10	0.0493358	0.457	0.238	0.00486088	0.0493358	1	9	10	42
Biological Process	GO:2000030	regulation of response to red or far red light	10	0.0493358	0.457	0.238	0.00486088	0.0493358	4	6	10	42
Biological Process	GO:0009161	ribonucleoside monophosphate metabolic process	33	0.0495774	1.507	0.151	0.00489901	0.0495774	28	5	33	219
Biological Process	GO:0009117	nucleotide metabolic process	51	0.0496227	2.329	0.136	0.00491782	0.0496227	38	13	51	374
Biological Process	GO:0009072	aromatic amino acid family metabolic process	16	0.0497039	0.731	0.19	0.00494023	0.0497039	4	12	16	84

## Sheet: Table S3
The list of significantly enriched KEGG pathways of DEGs induced by BL+Pyr rather than by BL or Pyr
class	ID	Descrption	num	qvalue	per	ratio	Pvalue	Qvalue	Up	Down	fg_num	bg_num
Genetic Information Processing	ko03010	Ribosome	121	1.05e-20	15.984	0.335	8.3e-23	1.05e-20	121	0	121	361
Metabolism	ko01230	Biosynthesis of amino acids	58	0.00584	7.662	0.226	9.27e-05	0.00584	39	19	58	257
Metabolism	ko01110	Biosynthesis of secondary metabolites	215	0.0324	28.402	0.167	0.000771886	0.0324	116	99	215	1284
Metabolism	ko00290	Valine, leucine and isoleucine biosynthesis	9	0.0374	1.189	0.429	0.00118624	0.0374	6	3	9	21
Metabolism	ko00660	C5-Branched dibasic acid metabolism	5	0.0438	0.661	0.625	0.00205143	0.0438	5	0	5	8
Metabolism	ko00230	Purine metabolism	26	0.0438	3.435	0.248	0.00208688	0.0438	13	13	26	105
Metabolism	ko01210	2-Oxocarboxylic acid metabolism	21	0.0542	2.774	0.259	0.0030129	0.0542	10	11	21	81
Metabolism	ko00860	Porphyrin metabolism	15	0.0749	1.982	0.283	0.00475392	0.0749	13	2	15	53
Metabolism	ko00300	Lysine biosynthesis	7	0.0774	0.925	0.412	0.00552535	0.0774	6	1	7	17
Metabolism	ko00261	Monobactam biosynthesis	6	0.102	0.793	0.429	0.00810365	0.102	4	2	6	14
Metabolism	ko00710	Carbon fixation in photosynthetic organisms	18	0.115	2.378	0.247	0.0100623	0.115	17	1	18	73
Metabolism	ko00260	Glycine, serine and threonine metabolism	19	0.115	2.51	0.241	0.0109463	0.115	10	9	19	79
Metabolism	ko00942	Anthocyanin biosynthesis	2	0.189	0.264	1	0.0195426	0.189	0	2	2	2
Metabolism	ko00010	Glycolysis / Gluconeogenesis	26	0.2	3.435	0.208	0.02225	0.2	19	7	26	125
Metabolism	ko00670	One carbon pool by folate	7	0.264	0.925	0.304	0.03283	0.264	3	4	7	23
Metabolism	ko00270	Cysteine and methionine metabolism	25	0.264	3.303	0.202	0.0349689	0.264	11	14	25	124
Metabolism	ko00630	Glyoxylate and dicarboxylate metabolism	18	0.264	2.378	0.217	0.0355771	0.264	9	9	18	83
Metabolism	ko00966	Glucosinolate biosynthesis	8	0.285	1.057	0.276	0.0407006	0.285	0	8	8	29
Genetic Information Processing	ko00970	Aminoacyl-tRNA biosynthesis	14	0.369	1.849	0.219	0.0556454	0.369	13	1	14	64
Genetic Information Processing	ko03013	Nucleocytoplasmic transport	34	0.481	4.491	0.178	0.0779459	0.481	32	2	34	191
Metabolism	ko01200	Carbon metabolism	48	0.481	6.341	0.17	0.0802344	0.481	31	17	48	282
Metabolism	ko00592	alpha-Linolenic acid metabolism	10	0.507	1.321	0.222	0.0885496	0.507	1	9	10	45
Metabolism	ko00220	Arginine biosynthesis	8	0.738	1.057	0.216	0.135694	0.738	4	4	8	37
Metabolism	ko00440	Phosphonate and phosphinate metabolism	2	0.738	0.264	0.4	0.146371	0.738	1	1	2	5
Metabolism	ko00604	Glycosphingolipid biosynthesis - ganglio series	2	0.738	0.264	0.4	0.146371	0.738	0	2	2	5
Metabolism	ko00240	Pyrimidine metabolism	12	0.852	1.585	0.188	0.175721	0.852	3	9	12	64
Metabolism	ko00770	Pantothenate and CoA biosynthesis	6	0.999	0.793	0.2	0.235195	0.999	3	3	6	30
Organismal Systems	ko04626	Plant-pathogen interaction	36	0.999	4.756	0.157	0.24607	0.999	25	11	36	229
Metabolism	ko00620	Pyruvate metabolism	15	0.999	1.982	0.169	0.256722	0.999	6	9	15	89
Metabolism	ko00460	Cyanoamino acid metabolism	13	0.999	1.717	0.171	0.259016	0.999	5	8	13	76
Metabolism	ko00965	Betalain biosynthesis	1	0.999	0.132	0.5	0.260206	0.999	0	1	1	2
Metabolism	ko00100	Steroid biosynthesis	7	0.999	0.925	0.184	0.276168	0.999	2	5	7	38
Metabolism	ko00565	Ether lipid metabolism	5	0.999	0.661	0.192	0.294493	0.999	1	4	5	26
Metabolism	ko00340	Histidine metabolism	4	0.999	0.528	0.2	0.303372	0.999	3	1	4	20
Metabolism	ko00030	Pentose phosphate pathway	10	0.999	1.321	0.169	0.306797	0.999	9	1	10	59
Metabolism	ko00051	Fructose and mannose metabolism	11	0.999	1.453	0.164	0.33197	0.999	8	3	11	67
Metabolism	ko00480	Glutathione metabolism	16	0.999	2.114	0.157	0.350438	0.999	6	10	16	102
Metabolism	ko00330	Arginine and proline metabolism	9	0.999	1.189	0.164	0.36075	0.999	3	6	9	55
Metabolism	ko00591	Linoleic acid metabolism	2	0.999	0.264	0.222	0.365256	0.999	0	2	2	9
Metabolism	ko00905	Brassinosteroid biosynthesis	2	0.999	0.264	0.222	0.365256	0.999	2	0	2	9
Metabolism	ko00920	Sulfur metabolism	7	0.999	0.925	0.167	0.371521	0.999	0	7	7	42
Metabolism	ko00053	Ascorbate and aldarate metabolism	9	0.999	1.189	0.161	0.381818	0.999	6	3	9	56
Metabolism	ko00400	Phenylalanine, tyrosine and tryptophan biosynthesis	9	0.999	1.189	0.161	0.381818	0.999	3	6	9	56
Metabolism	ko00906	Carotenoid biosynthesis	5	0.999	0.661	0.172	0.382621	0.999	2	3	5	29
Metabolism	ko00062	Fatty acid elongation	6	0.999	0.793	0.162	0.416879	0.999	5	1	6	37
Metabolism	ko00910	Nitrogen metabolism	7	0.999	0.925	0.159	0.420144	0.999	4	3	7	44
Metabolism	ko00195	Photosynthesis	12	0.999	1.585	0.152	0.426867	0.999	12	0	12	79
Genetic Information Processing	ko03008	Ribosome biogenesis in eukaryotes	14	0.999	1.849	0.149	0.444317	0.999	13	1	14	94
Metabolism	ko00020	Citrate cycle (TCA cycle)	10	0.999	1.321	0.152	0.445308	0.999	4	6	10	66
Metabolism	ko00072	Synthesis and degradation of ketone bodies	1	0.999	0.132	0.25	0.452771	0.999	0	1	1	4
Metabolism	ko00052	Galactose metabolism	9	0.999	1.189	0.15	0.466266	0.999	3	6	9	60
Metabolism	ko00531	Glycosaminoglycan degradation	2	0.999	0.264	0.182	0.468524	0.999	0	2	2	11
Metabolism	ko00603	Glycosphingolipid biosynthesis - globo and isoglobo series	2	0.999	0.264	0.182	0.468524	0.999	0	2	2	11
Metabolism	ko00908	Zeatin biosynthesis	5	0.999	0.661	0.156	0.470282	0.999	2	3	5	32
Metabolism	ko00740	Riboflavin metabolism	3	0.999	0.396	0.167	0.470811	0.999	3	0	3	18
Metabolism	ko00760	Nicotinate and nicotinamide metabolism	3	0.999	0.396	0.167	0.470811	0.999	0	3	3	18
Metabolism	ko00941	Flavonoid biosynthesis	4	0.999	0.528	0.16	0.470891	0.999	0	4	4	25
Metabolism	ko00601	Glycosphingolipid biosynthesis - lacto and neolacto series	1	0.999	0.132	0.2	0.529371	0.999	0	1	1	5
Metabolism	ko00944	Flavone and flavonol biosynthesis	1	0.999	0.132	0.2	0.529371	0.999	0	1	1	5
Genetic Information Processing	ko03060	Protein export	8	0.999	1.057	0.143	0.533037	0.999	8	0	8	56
Metabolism	ko00511	Other glycan degradation	3	0.999	0.396	0.15	0.544646	0.999	1	2	3	20
Genetic Information Processing	ko03018	RNA degradation	17	0.999	2.246	0.139	0.547362	0.999	14	3	17	122
Metabolism	ko00562	Inositol phosphate metabolism	11	0.999	1.453	0.138	0.574212	0.999	3	8	11	80
Metabolism	ko00650	Butanoate metabolism	3	0.999	0.396	0.143	0.579235	0.999	2	1	3	21
Metabolism	ko00232	Caffeine metabolism	1	0.999	0.132	0.167	0.595261	0.999	0	1	1	6
Environmental Information Processing	ko04070	Phosphatidylinositol signaling system	11	0.999	1.453	0.134	0.608814	0.999	4	7	11	82
Metabolism	ko00790	Folate biosynthesis	4	0.999	0.528	0.133	0.621295	0.999	1	3	4	30
Metabolism	ko00310	Lysine degradation	5	0.999	0.661	0.132	0.630032	0.999	1	4	5	38
Genetic Information Processing	ko03015	mRNA surveillance pathway	17	0.999	2.246	0.133	0.631469	0.999	15	2	17	128
Metabolism	ko00750	Vitamin B6 metabolism	2	0.999	0.264	0.125	0.677173	0.999	1	1	2	16
Metabolism	ko00780	Biotin metabolism	2	0.999	0.264	0.125	0.677173	0.999	2	0	2	16
Metabolism	ko00071	Fatty acid degradation	6	0.999	0.793	0.125	0.680252	0.999	3	3	6	48
Cellular Processes	ko04136	Autophagy - other	5	0.999	0.661	0.122	0.697926	0.999	0	5	5	41
Metabolism	ko01100	Metabolic pathways	337	0.999	44.518	0.137	0.698409	0.999	168	169	337	2453
Environmental Information Processing	ko04016	MAPK signaling pathway - plant	22	0.999	2.906	0.129	0.699714	0.999	9	13	22	171
Genetic Information Processing	ko04120	Ubiquitin mediated proteolysis	20	0.999	2.642	0.127	0.710999	0.999	3	17	20	157
Organismal Systems	ko04712	Circadian rhythm - plant	5	0.999	0.661	0.119	0.718541	0.999	0	5	5	42
Metabolism	ko00940	Phenylpropanoid biosynthesis	24	0.999	3.17	0.128	0.719973	0.999	10	14	24	188
Cellular Processes	ko04146	Peroxisome	12	0.999	1.585	0.124	0.72192	0.999	5	7	12	97
Metabolism	ko00500	Starch and sucrose metabolism	22	0.999	2.906	0.126	0.740669	0.999	11	11	22	175
Genetic Information Processing	ko03450	Non-homologous end-joining	1	0.999	0.132	0.111	0.742613	0.999	1	0	1	9
Metabolism	ko00250	Alanine, aspartate and glutamate metabolism	6	0.999	0.793	0.115	0.75424	0.999	2	4	6	52
Genetic Information Processing	ko03040	Spliceosome	26	0.999	3.435	0.126	0.756222	0.999	25	1	26	207
Metabolism	ko00450	Selenocompound metabolism	2	0.999	0.264	0.105	0.76697	0.999	1	1	2	19
Metabolism	ko00561	Glycerolipid metabolism	9	0.999	1.189	0.114	0.794393	0.999	2	7	9	79
Cellular Processes	ko04145	Phagosome	10	0.999	1.321	0.112	0.816794	0.999	6	4	10	89
Genetic Information Processing	ko03420	Nucleotide excision repair	8	0.999	1.057	0.11	0.820165	0.999	4	4	8	73
Metabolism	ko00960	Tropane, piperidine and pyridine alkaloid biosynthesis	4	0.999	0.528	0.1	0.830623	0.999	0	4	4	40
Metabolism	ko00904	Diterpenoid biosynthesis	2	0.999	0.264	0.091	0.834226	0.999	2	0	2	22
Metabolism	ko00513	Various types of N-glycan biosynthesis	3	0.999	0.396	0.094	0.845198	0.999	1	2	3	32
Metabolism	ko00410	beta-Alanine metabolism	5	0.999	0.661	0.1	0.847828	0.999	1	4	5	50
Metabolism	ko00196	Photosynthesis - antenna proteins	2	0.999	0.264	0.087	0.852416	0.999	2	0	2	23
Genetic Information Processing	ko03030	DNA replication	5	0.999	0.661	0.096	0.871111	0.999	5	0	5	52
Metabolism	ko00061	Fatty acid biosynthesis	4	0.999	0.528	0.091	0.881988	0.999	3	1	4	44
Metabolism	ko00350	Tyrosine metabolism	4	0.999	0.528	0.089	0.892496	0.999	2	2	4	45
Metabolism	ko00520	Amino sugar and nucleotide sugar metabolism	15	0.999	1.982	0.108	0.892865	0.999	10	5	15	139
Metabolism	ko01040	Biosynthesis of unsaturated fatty acids	2	0.999	0.264	0.077	0.896583	0.999	0	2	2	26
Metabolism	ko00564	Glycerophospholipid metabolism	11	0.999	1.453	0.102	0.906258	0.999	2	9	11	108
Metabolism	ko00360	Phenylalanine metabolism	3	0.999	0.396	0.081	0.907384	0.999	1	2	3	37
Genetic Information Processing	ko03410	Base excision repair	4	0.999	0.528	0.085	0.911075	0.999	3	1	4	47
Metabolism	ko00909	Sesquiterpenoid and triterpenoid biosynthesis	2	0.999	0.264	0.069	0.928182	0.999	0	2	2	29
Genetic Information Processing	ko03430	Mismatch repair	3	0.999	0.396	0.075	0.932832	0.999	3	0	3	40
Metabolism	ko00280	Valine, leucine and isoleucine degradation	4	0.999	0.528	0.078	0.93988	0.999	0	4	4	51
Metabolism	ko00900	Terpenoid backbone biosynthesis	5	0.999	0.661	0.081	0.947149	0.999	4	1	5	62
Environmental Information Processing	ko04075	Plant hormone signal transduction	34	0.999	4.491	0.111	0.948628	0.999	10	24	34	307
Metabolism	ko00380	Tryptophan metabolism	6	0.999	0.793	0.083	0.949657	0.999	1	5	6	72
Metabolism	ko01212	Fatty acid metabolism	6	0.999	0.793	0.083	0.949657	0.999	3	3	6	72
Metabolism	ko00590	Arachidonic acid metabolism	1	0.999	0.132	0.05	0.951163	0.999	0	1	1	20
Genetic Information Processing	ko04141	Protein processing in endoplasmic reticulum	23	0.999	3.038	0.104	0.958852	0.999	15	8	23	222
Genetic Information Processing	ko03022	Basal transcription factors	4	0.999	0.528	0.073	0.959934	0.999	1	3	4	55
Metabolism	ko00190	Oxidative phosphorylation	17	0.999	2.246	0.098	0.961966	0.999	12	5	17	173
Metabolism	ko00730	Thiamine metabolism	1	0.999	0.132	0.045	0.963914	0.999	1	0	1	22
Environmental Information Processing	ko02010	ABC transporters	2	0.999	0.264	0.057	0.966107	0.999	0	2	2	35
Genetic Information Processing	ko03020	RNA polymerase	3	0.999	0.396	0.064	0.969231	0.999	2	1	3	47
Metabolism	ko00950	Isoquinoline alkaloid biosynthesis	1	0.999	0.132	0.042	0.973339	0.999	0	1	1	24
Metabolism	ko00510	N-Glycan biosynthesis	3	0.999	0.396	0.061	0.975551	0.999	1	2	3	49
Cellular Processes	ko04144	Endocytosis	16	0.999	2.114	0.093	0.976939	0.999	11	5	16	172
Metabolism	ko00563	Glycosylphosphatidylinositol (GPI)-anchor biosynthesis	1	0.999	0.132	0.04	0.977085	0.999	0	1	1	25
Metabolism	ko00130	Ubiquinone and other terpenoid-quinone biosynthesis	2	0.999	0.264	0.051	0.979719	0.999	0	2	2	39
Genetic Information Processing	ko03440	Homologous recombination	5	0.999	0.661	0.069	0.98008	0.999	4	1	5	72
Genetic Information Processing	ko04130	SNARE interactions in vesicular transport	3	0.999	0.396	0.059	0.980626	0.999	0	3	3	51
Metabolism	ko00073	Cutin, suberine and wax biosynthesis	2	0.999	0.264	0.047	0.987965	0.999	2	0	2	43
Metabolism	ko00640	Propanoate metabolism	2	0.999	0.264	0.045	0.989449	0.999	0	2	2	44
Metabolism	ko00600	Sphingolipid metabolism	1	0.999	0.132	0.032	0.990767	0.999	0	1	1	31
Genetic Information Processing	ko03050	Proteasome	3	0.999	0.396	0.047	0.995958	0.999	3	0	3	64
Metabolism	ko00040	Pentose and glucuronate interconversions	8	0.999	1.057	0.062	0.998676	0.999	5	3	8	130

## Sheet: Table S5
Pearson correlation analysis between DEGs and DAMs among the 4 groups
Var1	Var2	cor	p_value
AT1G74050	Asp-phe	-0.999998	1.73887e-06
AT5G45600	Phe-Phe	-0.999998	1.82039e-06
AT4G18290	L-serine	-0.999998	2.4402e-06
AT1G77030	beta-Alanine	-0.999997	3.03183e-06
AT3G43670	L-Homocystine	-0.999996	3.75783e-06
AT5G59130	L-Citrulline	-0.999994	6.24833e-06
AT1G72840	Cycloleucine	-0.999993	7.29253e-06
AT5G49980	N-Hydroxyl-tryptamine	-0.999993	7.35104e-06
AT2G44500	DL-Glutamine	-0.999992	7.52096e-06
AT1G75120	Phe-Phe	-0.999991	9.14509e-06
AT1G65960	Aspartic acid di-O-glucoside	-0.99999	9.71015e-06
AT1G16150	D-2-Hydroxypentanedioic acid	-0.999988	1.22118e-05
AT5G01970	N-Hydroxyl-tryptamine	-0.999988	1.23846e-05
AT1G65370	D-2-Hydroxypentanedioic acid	-0.999986	1.38432e-05
AT1G22300	D-2-Hydroxypentanedioic acid	-0.999986	1.40657e-05
AT4G13550	L-Histidine	-0.999985	1.45884e-05
AT3G08580	L-Alanyl-L-leucine	-0.999984	1.56814e-05
AT1G73810	N-Acetylphenylalanine	-0.999984	1.57406e-05
AT1G62710	N-Acetyl-L-leucine	-0.999984	1.57694e-05
AT4G03200	L-Citrulline	-0.999984	1.5779e-05
AT2G25070	DL-Citrulline	-0.999984	1.60188e-05
AT1G42550	2-Amino-4-(methylthio)butyric acid	-0.999981	1.90533e-05
AT1G62960	L-Citrulline	-0.99998	1.98036e-05
AT2G15042	Ala-gly	-0.999978	2.16994e-05
AT1G53060	N-Acetyl-Dl-serine	-0.999978	2.18604e-05
AT1G17470	L-Saccharopine	-0.999977	2.28867e-05
AT3G51860	Glycine	-0.999975	2.45107e-05
AT1G17780	DL-Citrulline	-0.999975	2.4993e-05
AT2G15020	N-Acetyl-L-glutamic acid	-0.999975	2.54396e-05
AT1G15790	L-Homoserine	-0.999974	2.64189e-05
AT4G01420	DL-Glutamine	-0.999973	2.68765e-05
AT4G07410	beta-Alanine	-0.999973	2.71456e-05
AT3G07630	L-Alanyl-L-Phenylalanine	-0.999973	2.72327e-05
AT1G30040	L-Valine	-0.999973	2.73628e-05
AT1G48430	DL-Glutamine	-0.99997	3.01289e-05
AT4G13430	3-Amino-4-methylpentanoic acid	-0.999969	3.11562e-05
AT1G56280	DL-Citrulline	-0.999968	3.22163e-05
AT1G56280	N-Hydroxyl-tryptamine	-0.999967	3.31532e-05
AT4G05215	L-Histidine	-0.999965	3.52923e-05
AT2G32290	L-Citrulline	-0.999965	3.54227e-05
AT5G48540	L-Alanyl-L-Phenylalanine	-0.999963	3.69846e-05
AT4G36910	Phe-Phe	-0.99996	3.99662e-05
AT1G10900	N-Hydroxyl-tryptamine	-0.999956	4.38444e-05
AT5G41340	L-Glutamine	-0.999955	4.46463e-05
AT5G49980	DL-Citrulline	-0.999954	4.60734e-05
AT3G11410	N-Hydroxyl-tryptamine	-0.999953	4.71514e-05
AT3G12740	DL-Glutamine	-0.999951	4.85339e-05
AT4G24050	3-N-Methyl-L-histidine	-0.999951	4.85785e-05
AT5G13450	Asp-phe	-0.99995	4.9867e-05
AT1G25500	L-Citrulline	-0.99995	5.00575e-05
AT2G16070	2-Amino-4-(methylthio)butyric acid	-0.999946	5.43927e-05
AT5G07770	DL-Glutamine	-0.999944	5.64587e-05
AT5G64870	Proline	-0.999941	5.86089e-05
AT5G10760	L-Proline	-0.99994	5.99604e-05
AT1G71080	N-Hydroxyl-tryptamine	-0.99994	6.04422e-05
AT5G25250	N-Acetyl-L-methionine	-0.999939	6.1313e-05
AT4G29840	L-Alanyl-L-leucine	-0.999938	6.16485e-05
AT1G67040	N-Acetyl-Dl-serine	-0.999938	6.2358e-05
AT4G32760	L-Citrulline	-0.999936	6.38547e-05
AT4G30580	L-Leucyl-L-phenylalanine	-0.999936	6.42286e-05
AT3G48610	N-Acetyl-L-Tyrosine	-0.999936	6.42399e-05
AT3G48680	Glutamine	-0.999934	6.62557e-05
AT4G24175	beta-Alanine	-0.999931	6.86817e-05
AT4G32650	glutathione disulfide	-0.999928	7.22498e-05
AT2G06185	Proline	-0.999925	7.45272e-05
AT5G49460	DL-Leucine	-0.999925	7.51367e-05
AT1G20780	gamma-Glutamylglutamic acid	-0.999924	7.55912e-05
AT1G55960	DL-Citrulline	-0.999924	7.56205e-05
AT3G62200	beta-Alanine	-0.999924	7.60141e-05
AT3G56120	N-Acetyl-L-Tyrosine	-0.999924	7.64157e-05
AT3G25900	Fmoc-Ile-OH	-0.999923	7.70847e-05
AT5G11520	N-Acetyl-Dl-serine	-0.999917	8.30014e-05
AT1G33840	L-Homoserine	-0.999914	8.56328e-05
AT1G27500	L-serine	-0.999914	8.56659e-05
AT5G01970	DL-Citrulline	-0.999911	8.86329e-05
AT1G23460	DL-Leucine	-0.999911	8.93001e-05
novel.112	D-Proline	-0.99991	8.97655e-05
AT3G27200	L-serine	-0.999909	9.14792e-05
AT3G11850	N-Acetylalanine	-0.999908	9.18868e-05
AT2G02100	L-Alanyl-L-leucine	-0.999907	9.27218e-05
AT3G03020	L-Leucyl-L-phenylalanine	-0.999907	9.29344e-05
AT2G03390	3-Amino-4-methylpentanoic acid	-0.999907	9.3203e-05
AT1G32450	N-Acetylalanine	-0.999906	9.39463e-05
AT1G10900	DL-Citrulline	-0.999905	9.47933e-05
AT5G07100	L-Histidine	-0.999901	9.88913e-05
AT2G16595	D-glutamine	-0.999897	0.00010253
AT3G07040	L-Homocystine	-0.999896	0.000104064
AT4G15765	3-N-Methyl-L-histidine	-0.999896	0.000104467
AT1G18650	Phe-Phe	-0.999892	0.000107512
AT2G41070	DL-Glutamine	-0.999892	0.000108297
AT4G24020	N-Acetyl-L-glutamic acid	-0.999891	0.000109001
AT4G39820	L-Dihydroorotic acid	-0.999889	0.000110633
AT5G61590	N-Acetylalanine	-0.999889	0.000110984
AT2G43535	gamma-Glutamate-Cysteine	-0.999889	0.000111306
AT5G60210	6-Aminohexanoic acid	-0.999888	0.000112011
AT3G10150	3-N-Methyl-L-histidine	-0.999887	0.0001134
AT3G62190	Ala-gly	-0.999885	0.000114612
AT1G22930	N-Hydroxyl-tryptamine	-0.999884	0.000115768
AT1G78170	Phe-Phe	-0.999884	0.000116068
AT3G14890	DL-Leucine	-0.999884	0.000116245
AT5G50230	DL-Citrulline	-0.999881	0.000119212
AT5G65390	gamma-Glutamylglutamic acid	-0.99988	0.000119535
AT2G25070	N-Hydroxyl-tryptamine	-0.999878	0.000122048
AT5G04150	L-Alanine	-0.999877	0.000123438
AT1G76160	Asp-phe	-0.999876	0.000123726
AT3G11410	DL-Citrulline	-0.999875	0.000125106
AT3G04840	L-Alanyl-L-leucine	-0.999875	0.000125373
AT5G18080	gamma-Glutamate-Cysteine	-0.999874	0.00012552
AT1G51790	N-Acetylputrescine	-0.999874	0.000126385
AT5G05110	3-Amino-4-methylpentanoic acid	-0.999872	0.000127929
AT1G53885	Glutathione	-0.999871	0.000128734
AT1G78260	L-Leucine	-0.999871	0.000129005
AT3G15040	D-Proline	-0.999871	0.00012925
AT4G02050	L-Citrulline	-0.99987	0.000130095
AT5G10745	Pipecolic acid	-0.999869	0.000130591
AT5G27350	3-Amino-4-methylpentanoic acid	-0.999864	0.000135625
AT2G13960	L-Histidine	-0.999864	0.000135959
AT5G47200	L-Valine	-0.999864	0.000136158
AT5G44550	DL-Leucine	-0.999862	0.000138261
AT1G17780	N-Hydroxyl-tryptamine	-0.999862	0.000138359
AT1G58390	N-Hydroxyl-tryptamine	-0.999861	0.000139158
AT5G13230	N-Acetyl-L-Tyrosine	-0.99986	0.00014047
AT1G71390	D-2-Hydroxypentanedioic acid	-0.999859	0.00014087
AT4G22050	Dl-Alanyl-glycine	-0.999859	0.000141099
AT2G40830	D-glutamine	-0.999857	0.000142894
AT5G65020	DL-o-Tyrosine	-0.999853	0.000147113
AT5G28340	L-Histidine	-0.999852	0.000147675
AT3G04560	Pipecolic acid	-0.999852	0.000147972
AT3G24480	DL-Leucine	-0.999851	0.000149031
AT3G53280	Stachydrine	-0.99985	0.000150107
AT3G54680	L-Citrulline	-0.999848	0.000151524
AT2G46640	L-Histidine	-0.999848	0.000151633
AT3G07320	L-serine	-0.999848	0.000152172
AT1G77630	D-2-Hydroxypentanedioic acid	-0.999847	0.000153486
AT5G11750	N-Acetyl-L-Tyrosine	-0.999846	0.000153994
AT4G00780	L-Glutamine	-0.999843	0.000157101
AT4G26690	D-2-Hydroxypentanedioic acid	-0.999838	0.000161656
AT1G12280	L-Citrulline	-0.999837	0.000162602
AT5G52050	Stachydrine	-0.999835	0.000164792
AT2G18660	L-Dihydroorotic acid	-0.999834	0.0001656
AT1G78200	N-Acetyl-Dl-glutamic acid	-0.999834	0.00016575
AT5G13450	L-Leucyl-L-phenylalanine	-0.999834	0.000166041
AT3G01310	Glycine	-0.999833	0.00016673
AT1G15740	3-N-Methyl-L-histidine	-0.999832	0.000168016
AT1G32190	L-Homocystine	-0.99983	0.000169922
AT5G57000	Ala-Gln	-0.999829	0.000171197
AT1G16870	beta-Alanine	-0.999827	0.000172844
AT2G37940	L-Homocystine	-0.999826	0.000173833
AT3G15580	3-N-Methyl-L-histidine	-0.999826	0.000173919
AT5G04490	3-N-Methyl-L-histidine	-0.999826	0.000174408
AT3G18690	Ala-gly	-0.999825	0.000174639
AT2G04890	3-N-Methyl-L-histidine	-0.99982	0.000180381
AT4G30330	beta-Alanine	-0.999819	0.000180868
AT2G26355	Oxidized glutathione	-0.999818	0.000181657
AT3G06930	L-Leucine	-0.999818	0.000181688
AT4G10160	3-N-Methyl-L-histidine	-0.999817	0.000182648
AT5G12200	3-N-Methyl-L-histidine	-0.999817	0.000183061
AT1G10670	L-Leucine	-0.999816	0.000184197
AT4G04020	N-Hydroxyl-tryptamine	-0.999815	0.000185137
AT5G52390	N-Acetylphenylalanine	-0.999814	0.00018607
AT3G12620	Gly-Phe	-0.999813	0.000186886
AT3G13110	3-Amino-4-methylpentanoic acid	-0.999813	0.000187025
AT5G65020	isoleucine	-0.999811	0.000189229
AT1G71080	DL-Citrulline	-0.99981	0.000190134
AT1G14520	L-Glutamine	-0.999808	0.000191885
AT2G20562	L-Dihydroorotic acid	-0.999808	0.000192255
AT1G10140	N-Acetyl-L-glutamic acid	-0.999807	0.000192851
AT1G06080	L-serine	-0.999807	0.000193384
AT4G33780	N-Acetyl-Dl-glutamic acid	-0.999804	0.000195974
AT2G24550	N-Acetylalanine	-0.999802	0.000197621
AT5G09290	Proline	-0.999801	0.000199249
AT2G03820	Fmoc-Ile-OH	-0.999799	0.00020105
AT5G63760	L-lysine	-0.999798	0.00020154
AT1G74090	N-Acetylalanine	-0.999797	0.000202619
AT1G20880	N-Hydroxyl-tryptamine	-0.999795	0.000204706
AT3G57260	L-Proline	-0.999793	0.000206606
AT2G33530	N-Acetylphenylalanine	-0.999793	0.000207146
AT2G24120	L-Alanyl-L-leucine	-0.999788	0.0002124
AT1G72840	D-glutamine	-0.999787	0.000212932
AT5G53550	Proline	-0.999787	0.00021347
AT5G11090	DL-Glutamine	-0.999786	0.00021419
AT2G46440	L-Alanine	-0.999785	0.000214791
AT3G12490	N-Acetyl-Dl-glutamic acid	-0.999782	0.000217884
AT1G22640	N-Acetyl-Dl-glutamic acid	-0.999781	0.000218522
AT3G63380	Pipecolic acid	-0.999781	0.000219148
AT4G10860	DL-Glutamine	-0.999778	0.000221513
AT2G39420	DL-Citrulline	-0.999777	0.000223128
AT5G60680	Aspartic acid di-O-glucoside	-0.999776	0.000223576
AT1G51890	L-Proline	-0.999776	0.000223856
AT2G04450	Glycyl-L-leucine	-0.999776	0.00022439
AT2G15080	DL-Citrulline	-0.999775	0.000225148
AT5G55700	N-Acetylalanine	-0.999775	0.000225169
AT1G30720	beta-Alanine methyl ester hydrochloride	-0.999774	0.000225685
AT3G23880	N-Acetyl-L-glutamic acid	-0.999774	0.000226116
AT1G27400	L-Alanyl-L-leucine	-0.999772	0.000227872
AT3G02090	L-Leucyl-L-alanine	-0.999771	0.000229122
AT5G37830	Glycine	-0.99977	0.000229704
AT3G59890	L-Alanyl-L-leucine	-0.99977	0.000229711
AT3G08860	L-lysine	-0.999769	0.000230509
AT5G49100	N-Acetyl-Dl-serine	-0.999768	0.000231876
AT1G74000	beta-Alanine	-0.999767	0.000232539
AT5G05380	3-Amino-4-methylpentanoic acid	-0.999767	0.000233377
AT5G14500	N-Acetylalanine	-0.999766	0.00023383
AT5G67630	D-Asparagine	-0.999762	0.000238277
AT1G05470	DL-Leucine	-0.999759	0.000240661
AT3G14067	3-Amino-4-methylpentanoic acid	-0.999759	0.000241009
AT5G01820	N-Acetyl-L-glutamic acid	-0.999758	0.00024218
AT1G03360	N-Acetyl-L-Tyrosine	-0.999757	0.000242566
AT1G64760	L-Alanyl-L-Phenylalanine	-0.999756	0.000243937
AT5G49160	L-serine	-0.999755	0.000245415
AT1G76160	L-Leucyl-L-phenylalanine	-0.999755	0.000245454
AT1G65490	L-Homoserine	-0.999754	0.000246419
AT3G21750	2-Amino-4-(methylthio)butyric acid	-0.999753	0.000247069
AT2G27285	Aspartic acid di-O-glucoside	-0.999752	0.000247516
AT1G55960	N-Hydroxyl-tryptamine	-0.999751	0.00024925
AT3G20500	1-Methylpiperidine-2-carboxylic acid	-0.999751	0.000249384
AT3G15640	beta-Alanine	-0.999749	0.000250992
AT5G62220	Ala-Gln	-0.999743	0.000256621
AT2G45740	Pipecolic acid	-0.999742	0.000257802
AT3G28270	D-Proline	-0.999742	0.000258109
AT1G64790	Asp-phe	-0.999742	0.000258376
AT4G25810	L-Proline	-0.999741	0.000259194
AT2G34750	Asp-phe	-0.99974	0.000259613
AT4G02440	Ala-gly	-0.99974	0.000259794
AT2G40830	Cycloleucine	-0.999739	0.000260927
AT4G28080	L-Alanyl-L-leucine	-0.999739	0.000261192
AT5G24110	L-Alanyl-L-Phenylalanine	-0.999739	0.00026144
AT2G13800	3-Amino-2-methylpropanoic acid	-0.999738	0.00026178
AT2G43000	N-Acetyl-L-methionine	-0.999737	0.000262768
AT2G37720	L-Leucine	-0.999737	0.000263177
AT1G67630	Phe-Phe	-0.999736	0.000264327
AT3G51710	3-N-Methyl-L-histidine	-0.999734	0.000266474
AT1G09530	N-Acetyl-Dl-glutamic acid	-0.999733	0.000267113
AT4G22540	Oxidized glutathione	-0.999733	0.000267341
AT3G57470	L-Valine	-0.999732	0.000267835
AT5G47770	Gly-Tyr	-0.999732	0.000268241
AT4G32870	L-lysine	-0.999731	0.000268679
AT5G14880	N-Acetyl-L-glutamic acid	-0.999728	0.000272121
ATCG00190	gamma-Glutamylglutamic acid	-0.999725	0.000274692
AT2G33180	L-Alanyl-L-leucine	-0.999725	0.000274866
AT5G16880	DL-Glutamine	-0.999725	0.000274928
AT1G07940	D-2-Hydroxypentanedioic acid	-0.999723	0.000276986
AT1G74940	Glycine	-0.999722	0.000278388
AT3G04640	N-Acetyl-L-glutamic acid	-0.99972	0.000280403
AT4G21903	L-lysine	-0.999717	0.000282582
AT5G54860	Fmoc-Ile-OH	-0.999717	0.000282601
AT3G05600	L-serine	-0.999717	0.00028324
AT3G14210	L-serine	-0.999716	0.000283662
AT1G08760	Glycine	-0.999715	0.000285139
AT1G33720	DL-Glutamine	-0.999714	0.00028569
AT5G43720	DL-Leucine	-0.999714	0.000286477
AT5G40060	2-Amino-4-(methylthio)butyric acid	-0.999713	0.000287058
AT5G57800	N-Acetyl-L-glutamic acid	-0.999712	0.000287645
AT5G13800	3-Amino-4-methylpentanoic acid	-0.999712	0.00028773
AT4G14390	Proline	-0.99971	0.000290445
AT5G50100	Glycine	-0.999707	0.000292961
AT3G49080	Asp-phe	-0.999706	0.000293776
AT5G52900	D-Asparagine	-0.999705	0.000295438
AT3G03020	Asp-phe	-0.999705	0.000295451
AT1G22930	DL-Citrulline	-0.999704	0.000296395
ATMG00590	D-Proline	-0.999702	0.000298211
AT3G03341	N-Hydroxy-L-tryptophan	-0.999702	0.000298272
AT2G15090	L-serine	-0.999699	0.000301346
AT4G19370	DL-Citrulline	-0.999698	0.000301923
AT5G18110	D-Proline	-0.999698	0.000301962
AT5G50230	N-Hydroxyl-tryptamine	-0.999697	0.000303254
AT1G07587	Histidine	-0.999694	0.000306401
AT4G16210	3-N-Methyl-L-histidine	-0.999693	0.000306801
AT1G80600	N-Acetyl-L-leucine	-0.999692	0.000308421
AT2G15390	L-Histidine	-0.999691	0.000309296
AT5G43170	L-Histidine	-0.999688	0.000312063
AT2G05540	Ala-gly	-0.999686	0.000314171
AT3G53170	L-Alanyl-L-leucine	-0.999685	0.000314696
AT5G35740	beta-Alanine	-0.999684	0.000315538
AT2G32640	Phe-Phe	-0.999683	0.000317371
AT5G19370	beta-Alanine	-0.999683	0.000317415
novel.62	L-Alanyl-L-leucine	-0.999682	0.00031822
AT4G04020	DL-Citrulline	-0.999681	0.000319032
AT4G23450	Proline	-0.999678	0.000321524
AT5G53450	L-Pipecolate	-0.999678	0.000322153
AT5G02440	L-Dihydroorotic acid	-0.999674	0.000326038
AT4G10320	beta-Alanine	-0.999673	0.000327104
AT4G14410	Glycine	-0.999673	0.000327211
AT1G68945	DL-Leucine	-0.999672	0.000327609
AT5G50740	L-serine	-0.999672	0.000328393
AT5G57030	DL-Leucine	-0.99967	0.000330148
AT2G35075	Phe-Phe	-0.99967	0.000330488
AT1G12610	N-Acetylphenylalanine	-0.999669	0.000330689
AT5G52920	L-serine	-0.999668	0.000331814
AT2G17340	N-Acetyl-Dl-glutamic acid	-0.999666	0.00033367
AT1G35430	Stachydrine	-0.999666	0.000333678
AT3G60640	Ala-gly	-0.999665	0.000335093
novel.140	Proline	-0.999664	0.000335992
AT2G37500	L-Alanyl-L-Phenylalanine	-0.999664	0.000336011
AT1G47960	2-Amino-4-(methylthio)butyric acid	-0.99966	0.000339842
AT5G17270	D-Asparagine	-0.999658	0.000341997
AT1G68520	N-Acetyl-Dl-glutamic acid	-0.999657	0.000343287
AT5G03170	beta-Alanine	-0.999656	0.000344056
AT3G17510	L-Citrulline	-0.999656	0.000344061
AT4G37330	3-Amino-4-methylpentanoic acid	-0.999655	0.000344681
AT1G74050	L-Leucyl-L-phenylalanine	-0.999653	0.000346821
AT1G80570	Ala-gly	-0.999653	0.000347068
AT5G64450	L-Citrulline	-0.999651	0.00034912
AT5G39030	L-Citrulline	-0.999649	0.000351253
AT1G58390	DL-Citrulline	-0.999644	0.000355842
AT3G17668	N-Hydroxyl-tryptamine	-0.999644	0.000355853
novel.147	L-Proline	-0.999642	0.000358295
AT3G52400	L-lysine	-0.999641	0.000359262
AT4G33620	Glutamine	-0.99964	0.000359788
AT3G15358	Glycine	-0.99964	0.000359868
AT2G39420	N-Hydroxyl-tryptamine	-0.999639	0.00036091
AT5G53160	3-N-Methyl-L-histidine	-0.999639	0.000361168
AT5G49720	N-Acetyl-L-glutamic acid	-0.999639	0.000361232
AT1G78320	gamma-Glutamate-Cysteine	-0.999637	0.000362589
AT1G02120	Oxidized glutathione	-0.999636	0.0003644
AT1G54130	3-Amino-4-methylpentanoic acid	-0.999635	0.000364789
AT2G02950	2-Amino-4-(methylthio)butyric acid	-0.999634	0.000365731
AT5G26220	4-Hydroxyisoleucine	-0.999634	0.000366363
AT1G12580	L-Saccharopine	-0.999632	0.000368303
AT3G04600	L-Saccharopine	-0.999627	0.000372553
AT4G29070	Aspartic acid di-O-glucoside	-0.999626	0.00037354
AT3G19550	DL-Glutamine	-0.999626	0.00037394
AT5G48490	DL-Leucine	-0.999626	0.000374238
AT2G40020	Glycine	-0.999626	0.000374483
AT3G62020	D-Phenylalanine	-0.999625	0.000374536
AT4G18950	D-2-Hydroxypentanedioic acid	-0.999625	0.000375085
AT1G63010	gamma-Glutamate-Cysteine	-0.999624	0.000376061
AT1G15740	L-Citrulline	-0.99962	0.000379596
AT3G25660	L-Alanyl-L-leucine	-0.99962	0.000380168
AT1G20880	DL-Citrulline	-0.999619	0.000380544
AT5G04490	L-Citrulline	-0.999618	0.000381906
AT5G25820	L-lysine	-0.999617	0.000382975
AT2G15080	N-Hydroxyl-tryptamine	-0.999617	0.000383431
AT5G19500	Glycine	-0.999617	0.000383488
AT2G07777	N-Acetylphenylalanine	-0.999613	0.000386781
AT4G02370	D-Proline	-0.999613	0.000387449
AT1G08260	L-Alanyl-L-leucine	-0.999612	0.00038756
AT2G38410	3-Amino-4-methylpentanoic acid	-0.999611	0.000389051
AT3G15030	Phe-Phe	-0.99961	0.000390075
AT2G37130	L-Alanine	-0.999609	0.000391027
AT1G56230	N-Acetyl-Dl-glutamic acid	-0.999608	0.000392186
AT2G42040	Stachydrine	-0.999607	0.000392957
AT2G20980	DL-Leucine	-0.999607	0.000393132
AT3G47540	N-Acetyl-L-glutamic acid	-0.999607	0.0003932
AT4G12910	2-Amino-4-(methylthio)butyric acid	-0.999606	0.000394388
AT5G26690	1-Methylpiperidine-2-carboxylic acid	-0.999605	0.000394999
AT5G39030	3-N-Methyl-L-histidine	-0.999603	0.000397269
AT3G18290	L-Alanine	-0.999602	0.000398275
AT4G09890	N-Acetyl-L-glutamic acid	-0.999601	0.000399166
AT1G17210	2-Amino-4-(methylthio)butyric acid	-0.999599	0.000400805
AT3G63410	L-Glycyl-L-phenylalanine	-0.999596	0.000404153
AT4G10920	Stachydrine	-0.999595	0.000404772
AT4G21180	beta-Alanine	-0.999594	0.000406437
AT5G22000	N-Acetylputrescine	-0.999589	0.000410668
AT5G26180	L-Alanyl-L-Phenylalanine	-0.999586	0.000413995
AT1G33230	Glutathione	-0.999584	0.000415894
AT1G67680	L-Alanyl-L-leucine	-0.999584	0.000415997
AT1G58370	D-Phenylalanine	-0.999583	0.000416515
AT2G17740	Dl-Alanyl-glycine	-0.99958	0.000420479
ATMG01320	2-Phenylglycine	-0.999579	0.000420675
AT2G25460	1-Methylpiperidine-2-carboxylic acid	-0.999575	0.000424708
AT5G23010	L-Glutamine	-0.999575	0.000424828
AT5G24735	L-Citrulline	-0.999573	0.000426628
AT1G04210	beta-Alanine	-0.999573	0.000427146
AT1G75860	L-Glycyl-L-phenylalanine	-0.999572	0.000428369
AT5G38250	L-lysine	-0.999571	0.00042935
AT1G22330	L-Alanyl-L-leucine	-0.99957	0.000429631
AT1G03270	DL-Leucine	-0.99957	0.000430402
AT4G18580	L-Citrulline	-0.999569	0.000431297
AT1G33050	Ala-gly	-0.999565	0.000434761
AT4G21700	L-Saccharopine	-0.999565	0.000435337
AT2G46690	3-Amino-4-methylpentanoic acid	-0.999564	0.000436015
AT1G52200	L-lysine	-0.999563	0.000436839
AT5G19860	L-Citrulline	-0.999563	0.000437201
AT4G34110	Nepsilon-Acetyl-L-lysine	-0.999562	0.000437758
AT3G44735	L-Alanyl-L-Phenylalanine	-0.999562	0.000437924
AT2G46100	L-Glutamine	-0.999554	0.000445569
AT2G35680	3-N-Methyl-L-histidine	-0.999554	0.000445576
AT3G06650	DL-Leucine	-0.999554	0.000446152
AT1G09230	Phenprobamate	-0.999553	0.000446976
AT3G27740	L-Alanyl-L-leucine	-0.999552	0.000448113
AT5G36910	D-glutamine	-0.999552	0.000448277
AT1G65060	DL-Leucine	-0.999551	0.000448761
AT3G60080	Stachydrine	-0.99955	0.000449874
AT1G74160	N-Acetylthreonine	-0.999549	0.000450569
AT5G22570	L-Histidine	-0.999549	0.000450849
AT5G10950	2-Amino-4-(methylthio)butyric acid	-0.999548	0.000451858
AT1G29760	L-Citrulline	-0.999544	0.000455568
AT2G04378	L-Valine	-0.999543	0.00045669
AT1G29310	L-Glycyl-L-phenylalanine	-0.999541	0.000458723
AT1G75410	3-N-Methyl-L-histidine	-0.99954	0.000459517
AT3G63110	N-Acetyl-Dl-glutamic acid	-0.999537	0.000462938
AT1G65483	Ala-gly	-0.999537	0.0004632
AT5G66590	Stachydrine	-0.999536	0.000464384
AT5G06280	2-Amino-4-(methylthio)butyric acid	-0.999534	0.000465627
AT1G23740	Aspartic acid di-O-glucoside	-0.999531	0.000468855
AT3G07650	D-2-Hydroxypentanedioic acid	-0.999529	0.000470624
AT3G18250	Pipecolic acid	-0.999529	0.000470696
AT4G28270	3-Amino-4-methylpentanoic acid	-0.999529	0.000471232
AT2G36320	N-Acetyl-L-glutamic acid	-0.999526	0.000474091
AT1G26670	L-Histidine	-0.999526	0.00047418
AT3G20830	N-Acetylphenylalanine	-0.999526	0.000474394
AT2G26570	DL-Citrulline	-0.999525	0.000475343
AT1G51270	Proline	-0.999524	0.000475848
AT2G16595	Cycloleucine	-0.999524	0.000476442
AT3G19190	DL-Glutamine	-0.999523	0.000476606
AT1G26910	N-Acetyl-L-Tyrosine	-0.999521	0.000479049
AT4G25170	L-Valine	-0.99952	0.000479917
AT5G42890	Ala-Gln	-0.999519	0.000480873
AT1G05675	2-Aminoadipic acid	-0.999518	0.000481957
AT4G14270	3-Amino-4-methylpentanoic acid	-0.999518	0.000482368
AT3G17020	3-Amino-4-methylpentanoic acid	-0.999517	0.000482566
AT5G13430	L-Dihydroorotic acid	-0.999515	0.000485282
AT5G56250	Histidine	-0.999515	0.000485288
AT2G15430	Fmoc-Ile-OH	-0.999515	0.000485369
AT4G39940	N-Acetyl-L-glutamic acid	-0.999511	0.000488751
AT1G17110	L-Threonine	-0.999511	0.000489012
AT4G17840	L-Histidine	-0.99951	0.000490249
AT3G60320	L-Saccharopine	-0.99951	0.00049027
AT3G18500	3-Amino-4-methylpentanoic acid	-0.999508	0.000491848
AT5G66630	L-lysine	-0.999508	0.000492368
AT1G68530	Glycine	-0.999507	0.000493147
AT1G26200	L-Proline	-0.999504	0.000495836
AT2G40110	L-Citrulline	-0.999504	0.000495851
AT1G05143	L-Saccharopine	-0.999503	0.0004965
AT1G15550	L-Proline	-0.999503	0.000497313
AT1G68620	3-N-Methyl-L-histidine	-0.999499	0.000501033
AT2G44240	DL-Glutamine	-0.999499	0.000501404
AT4G33620	Dl-Alanyl-glycine	-0.999495	0.000504985
AT2G28940	3-N-Methyl-L-histidine	-0.999494	0.000505719
AT1G53870	DL-Citrulline	-0.999493	0.000507409
AT2G24440	beta-Alanine	-0.999492	0.000507615
AT2G18940	L-serine	-0.999492	0.000507697
AT5G48657	N-Acetylputrescine	-0.999492	0.000507993
AT1G08410	L-Saccharopine	-0.999491	0.000508717
AT3G17668	DL-Citrulline	-0.999491	0.000508895
AT2G20570	Glutathione	-0.99949	0.000510002
AT2G27450	2-Amino-4-(methylthio)butyric acid	-0.999489	0.00051104
AT1G23205	D-Glutamic acid	-0.999488	0.000511643
AT4G13890	L-Homoserine	-0.999487	0.000512577
AT1G60060	Pipecolic acid	-0.999487	0.000512684
AT4G19370	N-Hydroxyl-tryptamine	-0.999485	0.000514973
AT1G20490	L-Pipecolate	-0.999483	0.000517428
AT4G27410	Glycine	-0.999482	0.000517984
AT1G03220	trans-3-Hydroxy-L-proline	-0.999481	0.000519199
AT3G50750	2-Amino-4-(methylthio)butyric acid	-0.999479	0.000521233
AT3G44750	L-Alanyl-L-leucine	-0.999478	0.000521961
AT1G50750	L-Alanyl-L-Phenylalanine	-0.999477	0.000522639
AT1G13450	L-Histidine	-0.999476	0.000523586
AT5G41040	L-Methionine sulfone	-0.999475	0.000524586
AT2G14890	L-Leucyl-L-phenylalanine	-0.999475	0.000525194
AT1G79150	L-serine	-0.999475	0.00052524
AT5G50900	Glycine	-0.999474	0.000525638
AT1G72510	DL-Citrulline	-0.99947	0.000529936
AT3G46060	3-N-Methyl-L-histidine	-0.999469	0.000530945
AT1G77470	Gly-Tyr	-0.999467	0.000533209
AT5G24870	L-Histidine	-0.999465	0.000535138
AT1G55210	N-Acetyl-L-leucine	-0.999465	0.000535291
AT1G47056	3-N-Methyl-L-histidine	-0.999464	0.000536388
AT5G01780	Glycine	-0.999462	0.000537521
AT5G18370	L-lysine	-0.999459	0.000541053
AT3G45420	L-Glycyl-L-phenylalanine	-0.999457	0.000542549
AT5G10570	N-Acetyl-Dl-glutamic acid	-0.999456	0.000543617
AT1G80070	L-Leucyl-L-alanine	-0.999455	0.000545015
AT1G04300	Aspartic acid di-O-glucoside	-0.999454	0.000545565
AT1G52565	N-Acetylalanine	-0.999453	0.000547229
AT4G11470	L-Alanyl-L-leucine	-0.99945	0.000549766
AT2G41530	Pipecolic acid	-0.99945	0.000550176
AT5G22850	L-Glutamine	-0.999449	0.000551336
AT2G43680	D-Proline	-0.999448	0.000551636
AT4G01870	beta-Alanine	-0.999447	0.000552658
AT1G78940	beta-Alanine	-0.999447	0.000553028
AT5G04770	DL-Glutamine	-0.999442	0.000557916
AT5G02090	3-(2-Naphthyl)-L-alanine	-0.999441	0.000559427
AT1G20560	N-Acetyl-L-glutamic acid	-0.99944	0.000560299
AT3G60830	L-Glycyl-L-phenylalanine	-0.99944	0.000560306
AT1G10670	L-Methionine sulfone	-0.999437	0.000563065
AT2G03550	N-Acetyl-Dl-glutamic acid	-0.999436	0.000563683
AT5G51290	Ala-gly	-0.999434	0.000565621
AT3G46640	L-Citrulline	-0.999434	0.000565968
AT3G23550	4-Hydroxyisoleucine	-0.99943	0.000569765
AT1G51940	L-Saccharopine	-0.999429	0.000570886
AT2G06050	Proline	-0.999429	0.000571106
AT4G02010	DL-Leucine	-0.999427	0.000573049
AT1G55000	L-Citrulline	-0.999426	0.000573575
AT5G49700	N-Acetyl-Dl-glutamic acid	-0.999424	0.000575608
AT1G49600	L-Alanyl-L-leucine	-0.999424	0.000575685
AT5G54390	L-Glutamine	-0.999423	0.000577026
AT1G14710	L-Alanyl-L-leucine	-0.999422	0.000578224
AT5G51300	L-Alanyl-L-leucine	-0.999418	0.000582136
AT2G26690	N-Acetylalanine	-0.999417	0.000583327
AT3G16700	beta-Alanine methyl ester hydrochloride	-0.999416	0.000584379
AT2G14750	N-Acetyl-L-glutamic acid	-0.999411	0.000589402
AT1G31440	Aspartic acid di-O-glucoside	-0.99941	0.000589665
AT3G62660	DL-Glutamine	-0.999409	0.000591041
AT1G27020	L-Pipecolate	-0.999408	0.00059241
AT1G01180	L-Citrulline	-0.999407	0.000592635
AT5G04620	DL-o-Tyrosine	-0.999407	0.000592688
AT1G03870	N-Acetylputrescine	-0.999403	0.00059669
AT1G75880	2-Aminoadipic acid	-0.999403	0.000596746
AT2G38970	N-Acetyl-L-Tyrosine	-0.999399	0.000600673
AT5G63190	N-Hydroxyl-tryptamine	-0.999398	0.000602394
AT5G19530	H-HoArg-OH	-0.999396	0.000603568
AT3G43720	L-serine	-0.999396	0.000603936
AT3G22890	3-Amino-4-methylpentanoic acid	-0.999394	0.000605507
AT5G45280	Fmoc-Ile-OH	-0.999393	0.000607491
AT4G15640	L-Alanyl-L-leucine	-0.999391	0.000609096
AT2G14560	DL-Glutamine	-0.999391	0.000609101
AT5G16470	Stachydrine	-0.99939	0.000610096
AT4G33220	S-(5'-Adenosyl)-L-methionine	-0.999389	0.000610516
AT3G63210	3-Amino-4-methylpentanoic acid	-0.999389	0.000610574
AT4G00900	2-Phenylglycine	-0.999387	0.000612761
AT1G17290	L-Homocystine	-0.999387	0.000612855
AT1G72650	N-Acetyl-Dl-glutamic acid	-0.999387	0.000613167
AT4G30180	N-Acetyl-L-Tyrosine	-0.999387	0.000613384
AT2G47510	beta-Alanine	-0.999386	0.000613556
AT1G77380	L-Pipecolate	-0.999386	0.000614487
AT1G55000	3-N-Methyl-L-histidine	-0.999385	0.0006146
AT3G46100	N-Acetyl-L-leucine	-0.999385	0.000614878
AT5G62630	L-Pipecolate	-0.999382	0.000617514
AT1G61790	2-Phenylglycine	-0.999381	0.00061935
AT5G65440	L-Alanyl-L-leucine	-0.999379	0.000621058
AT1G53090	Glutathione	-0.999377	0.000622814
AT3G60300	N-Acetyl-L-glutamic acid	-0.999375	0.000625392
AT3G21330	L-serine	-0.999372	0.000627713
AT5G65020	L-Leucine	-0.999372	0.000628037
AT5G01445	L-Dihydroorotic acid	-0.99937	0.000629563
AT2G42790	L-Histidine	-0.999369	0.000631073
AT4G39080	S-(5'-Adenosyl)-L-methionine	-0.999368	0.000632256
AT3G19020	D-Histidine	-0.999367	0.000633378
AT4G09990	L-Leucine	-0.999366	0.000634073
AT1G02475	Glycine	-0.999363	0.00063653
AT5G20970	3-(2-Naphthyl)-L-alanine	-0.999362	0.000638182
AT3G58510	L-Alanyl-L-Phenylalanine	-0.99936	0.000639639
AT2G39290	L-Leucyl-L-phenylalanine	-0.999358	0.000641682
AT3G27410	L-Pipecolate	-0.999358	0.000642067
AT3G32980	L-arginine	-0.999357	0.000642706
AT4G26080	N-Acetyl-Dl-glutamic acid	-0.999356	0.000644499
AT2G04890	L-Citrulline	-0.999355	0.000645123
AT2G45220	Pipecolic acid	-0.999353	0.000646796
AT5G60300	L-arginine	-0.999353	0.000646875
AT2G42190	D-Phenylalanine	-0.999351	0.000648561
AT4G21980	3-N-Methyl-L-histidine	-0.999351	0.000648835
AT1G19290	gamma-Glutamylglutamic acid	-0.999351	0.00064886
AT2G22900	L-Methionine sulfone	-0.999351	0.000649397
AT1G47410	Phenprobamate	-0.999349	0.00065142
AT1G31750	L-Histidine	-0.999347	0.000652914
AT5G63140	L-Alanyl-L-leucine	-0.999347	0.000653191
AT3G43980	L-Valine	-0.999346	0.00065413
AT5G58420	L-Valine	-0.999344	0.000655906
AT1G67730	L-Methionine sulfone	-0.999343	0.000656645
AT1G01670	Glycine	-0.999341	0.000659394
AT2G37240	D-Proline	-0.99934	0.000659557
AT5G19060	L-Glycyl-L-phenylalanine	-0.99934	0.000660487
AT4G39410	D-Histidine	-0.999338	0.000661759
AT5G37600	L-Proline	-0.999338	0.000662153
AT3G03250	N-Acetyl-L-Tyrosine	-0.999336	0.00066383
AT2G19560	2-Amino-4-(methylthio)butyric acid	-0.999336	0.000664323
AT2G19620	Gly-Tyr	-0.999333	0.000666565
AT1G12440	DL-Glutamine	-0.999331	0.000668514
AT4G16957	L-Hydroxyproline	-0.99933	0.000670132
AT3G01690	DL-Citrulline	-0.999329	0.000670811
AT3G43520	N-Acetyl-L-leucine	-0.999328	0.000672184
AT4G01985	L-Dihydroorotic acid	-0.999326	0.000673854
AT4G34555	L-Valine	-0.999326	0.000674202
AT1G67865	N-Hydroxyl-tryptamine	-0.999325	0.000674767
AT5G58730	3-Amino-4-methylpentanoic acid	-0.999325	0.000675383
AT5G56795	L-Histidine	-0.999324	0.000676014
AT3G20310	D-Proline	-0.999323	0.000677171
AT1G09630	L-Alanyl-L-Phenylalanine	-0.999322	0.000677832
AT1G09160	L-Alanyl-L-leucine	-0.999321	0.000679048
AT1G51440	DL-Citrulline	-0.999321	0.000679118
AT5G05250	L-Pipecolate	-0.99932	0.000680386
AT4G23700	DL-Glutamine	-0.999319	0.000681413
AT4G37470	DL-Citrulline	-0.999318	0.000682394
AT1G70590	L-Citrulline	-0.999317	0.00068275
AT1G10020	DL-Glutamine	-0.999317	0.000683332
AT5G45680	Phe-Phe	-0.999316	0.00068379
AT4G15510	beta-Alanine	-0.999316	0.000684499
AT5G35200	L-Citrulline	-0.999315	0.0006845
AT4G19170	L-Citrulline	-0.999313	0.000686612
AT1G78820	N-Acetyl-Dl-serine	-0.999312	0.000687736
AT4G11370	2-Amino-4-(methylthio)butyric acid	-0.999312	0.000688456
AT1G15270	Ala-Gln	-0.999311	0.00068893
AT5G53550	L-Homoserine	-0.999311	0.000689476
AT4G05450	L-Methionine sulfone	-0.999308	0.000691563
AT1G63030	L-lysine	-0.999307	0.000692919
AT3G55410	L-Alanyl-L-leucine	-0.999305	0.000695017
AT4G30580	Asp-phe	-0.999303	0.000697076
AT5G25265	3-N-Methyl-L-histidine	-0.999302	0.000698207
AT5G64430	N-Hydroxyl-tryptamine	-0.999301	0.000698802
AT5G14390	3-N-Methyl-L-histidine	-0.9993	0.000699663
AT2G46280	Fmoc-Ile-OH	-0.999297	0.0007032
AT5G66100	L-serine	-0.999295	0.000704685
AT3G62550	3-N-Methyl-L-histidine	-0.999295	0.000704701
AT1G29900	beta-Alanine	-0.999295	0.000704722
AT5G42980	N-Acetyl-Dl-glutamic acid	-0.999294	0.000705838
AT3G55880	Pipecolic acid	-0.999291	0.000709387
AT2G37580	3-N-Methyl-L-histidine	-0.999288	0.000711915
AT4G30270	D-glutamine	-0.999285	0.000714516
AT1G80300	L-arginine	-0.999285	0.000715122
AT2G26570	N-Hydroxyl-tryptamine	-0.999285	0.000715368
AT5G15490	DL-Leucine	-0.999285	0.00071547
AT3G23790	3-N-Methyl-L-histidine	-0.999283	0.000716584
AT2G46450	N-Acetyl-L-glutamic acid	-0.999282	0.000717639
AT2G22900	L-Leucine	-0.999282	0.000718249
AT1G73760	2-Amino-4-(methylthio)butyric acid	-0.999278	0.000721509
AT3G17100	N-Hydroxyl-tryptamine	-0.999275	0.000725401
AT5G03660	Stachydrine	-0.999272	0.000727737
AT4G21440	Phe-Phe	-0.99927	0.000730105
AT5G22100	L-serine	-0.999266	0.000733562
AT1G09520	L-cysteine	-0.999266	0.000733736
AT4G27950	L-Alanyl-L-leucine	-0.999266	0.000733755
AT5G55730	L-serine	-0.999264	0.000735611
AT3G23790	L-Citrulline	-0.999263	0.000736507
AT1G14790	Oxidized glutathione	-0.999262	0.000738378
AT3G07930	Aspartic acid di-O-glucoside	-0.99926	0.000739898
AT2G39050	N-Acetyl-Dl-glutamic acid	-0.999258	0.000741588
AT3G13330	L-Hydroxyproline	-0.999253	0.000747492
AT2G28150	N-Acetyl-Dl-serine	-0.999252	0.000747837
AT5G41590	L-Histidine	-0.99925	0.00075017
AT5G55630	L-serine	-0.99925	0.000750442
AT5G65490	L-Alanyl-L-Phenylalanine	-0.999246	0.000753847
AT3G23605	Glycine	-0.999245	0.000754818
AT3G47300	L-Glutamine	-0.999245	0.000754836
AT3G23340	L-Citrulline	-0.999244	0.000756014
AT3G49780	Cycloleucine	-0.999244	0.000756182
AT5G49900	D-Histidine	-0.999242	0.000758115
AT4G25180	N-Hydroxyl-tryptamine	-0.999241	0.000759382
AT1G35620	DL-Citrulline	-0.99924	0.00075985
AT2G29970	L-Histidine	-0.99924	0.000760236
AT3G52360	N-Acetylalanine	-0.999239	0.00076051
AT5G03150	3-Amino-4-methylpentanoic acid	-0.999239	0.000760643
AT1G80960	N-Acetyl-L-glutamic acid	-0.999236	0.000764461
AT5G46580	L-Alanyl-L-leucine	-0.999231	0.000769242
AT2G47990	L-Alanyl-L-Phenylalanine	-0.99923	0.000769824
AT5G24620	L-Hydroxyproline	-0.999229	0.000771238
AT3G06470	Pipecolic acid	-0.999228	0.000772016
AT1G73750	N-Hydroxyl-tryptamine	-0.999225	0.000775418
AT5G04220	L-Citrulline	-0.999224	0.00077595
ATCG00100	L-Leucyl-L-alanine	-0.999224	0.000776179
AT1G32790	DL-Citrulline	-0.999223	0.000777455
AT5G20630	L-Alanyl-L-leucine	-0.999223	0.000777485
AT4G32250	2-Amino-4-(methylthio)butyric acid	-0.999214	0.000785607
AT1G32790	N-Hydroxyl-tryptamine	-0.999214	0.000786048
AT5G04620	isoleucine	-0.999214	0.00078626
AT5G64030	L-serine	-0.999213	0.000786756
AT2G40740	2-Phenylglycine	-0.999212	0.00078759
AT4G22360	L-Glutamine	-0.999211	0.000788723
AT1G14270	L-Alanyl-L-Phenylalanine	-0.99921	0.000789772
AT1G18680	H-HoArg-OH	-0.99921	0.000789814
AT1G73370	N-Acetyl-Dl-serine	-0.999208	0.000792266
AT5G38780	L-Histidine	-0.999207	0.000793092
AT4G24140	DL-Leucine	-0.999205	0.000794869
AT2G25800	N-Acetylalanine	-0.999205	0.000795325
AT1G28370	L-Histidine	-0.999204	0.000795881
AT1G64790	L-Leucyl-L-phenylalanine	-0.9992	0.000800494
AT3G60540	L-Leucyl-L-alanine	-0.999197	0.00080253
AT1G67850	DL-Glutamine	-0.999195	0.000804602
AT5G24155	N-Acetyl-L-glutamic acid	-0.99919	0.00080977
AT5G10490	L-Glutamine	-0.99919	0.000809851
AT4G35440	L-serine	-0.99919	0.000810424
AT3G44990	Phe-Phe	-0.999189	0.000810956
AT1G44170	2-Amino-4-(methylthio)butyric acid	-0.999188	0.000812002
AT1G03830	L-Alanyl-L-Phenylalanine	-0.999188	0.00081205
AT3G61960	3-Amino-4-methylpentanoic acid	-0.999188	0.000812196
AT1G62960	3-N-Methyl-L-histidine	-0.999187	0.000813032
AT1G54820	2-Aminoadipic acid	-0.999187	0.000813154
AT1G58180	N-Hydroxyl-tryptamine	-0.999186	0.000813988
AT5G21100	Aspartic acid di-O-glucoside	-0.999186	0.000814336
AT1G54380	beta-Alanine	-0.999184	0.000815662
AT3G19570	Phenprobamate	-0.99918	0.000819652
AT5G48657	1-Methylpiperidine-2-carboxylic acid	-0.99918	0.000819927
AT4G09760	3-Amino-4-methylpentanoic acid	-0.999179	0.000821452
AT5G41040	L-Leucine	-0.999177	0.000822951
AT5G40780	L-Proline	-0.999174	0.000825781
AT4G32650	L-Hydroxyproline	-0.999174	0.000826127
AT1G17030	N-Acetylthreonine	-0.999173	0.000827415
AT1G23205	trans-3-Hydroxy-L-proline	-0.999172	0.000828022
AT3G14830	N-Acetyl-L-glutamic acid	-0.999172	0.000828093
AT3G09200	L-Alanyl-L-Phenylalanine	-0.999172	0.000828291
AT5G53140	L-Leucyl-L-phenylalanine	-0.999171	0.000828582
AT2G40110	3-N-Methyl-L-histidine	-0.999171	0.000828905
AT4G13770	N-Hydroxyl-tryptamine	-0.999169	0.000830767
AT2G31890	L-Alanyl-L-Phenylalanine	-0.999169	0.000830828
AT2G19190	N-Acetylphenylalanine	-0.999167	0.000832588
AT4G31160	Glycyl-L-leucine	-0.999165	0.000834892
AT2G29320	Glycine	-0.999164	0.000835642
AT1G14620	L-Valine	-0.999164	0.000835802
AT4G20860	N-Hydroxyl-tryptamine	-0.999163	0.000837281
AT4G11960	N-Acetyl-L-glutamic acid	-0.999162	0.000838322
AT1G24440	N-Acetyl-L-glutamic acid	-0.99916	0.000840384
AT4G35985	L-Proline	-0.999159	0.000841352
AT1G58180	DL-Citrulline	-0.999155	0.000844807
AT4G00270	3-N-Methyl-L-histidine	-0.999154	0.000846341
AT4G16260	O-Acetylserine	-0.999153	0.000846962
AT3G55620	L-Methionine sulfone	-0.999151	0.000848543
AT3G48760	N-Acetyl-L-methionine	-0.999149	0.000850663
AT2G45300	N-Acetyl-L-Tyrosine	-0.999147	0.000853236
AT5G04550	L-Saccharopine	-0.999146	0.000853945
AT1G63300	N-Acetyl-L-Tyrosine	-0.999144	0.000855817
AT5G60020	DL-Leucine	-0.999144	0.000855939
AT1G29050	Pipecolic acid	-0.999143	0.00085726
AT2G18915	L-Pipecolate	-0.999141	0.00085949
AT4G38340	L-lysine	-0.99914	0.000860071
AT5G20350	Dl-Alanyl-glycine	-0.999139	0.000860559
AT2G23930	L-Leucyl-L-phenylalanine	-0.999138	0.000861567
AT1G68890	Asp-phe	-0.999135	0.000865294
AT4G30990	Asp-phe	-0.999134	0.00086614
AT1G51440	N-Hydroxyl-tryptamine	-0.999133	0.000866662
AT1G53870	N-Hydroxyl-tryptamine	-0.999132	0.000867814
AT5G14920	DL-Glutamine	-0.99913	0.000870088
AT1G06700	4-Aminobutyric acid	-0.999129	0.000870539
AT1G22900	L-Homocystine	-0.999127	0.000873496
AT1G51760	D-glutamine	-0.999125	0.00087471
AT3G02200	L-Valine	-0.999125	0.000875333
AT1G73750	DL-Citrulline	-0.999125	0.000875398
AT5G04930	DL-Glutamine	-0.999125	0.000875414
AT1G05570	Proline	-0.999122	0.000878179
AT5G53150	Fmoc-Ile-OH	-0.999122	0.000878493
AT1G72510	N-Hydroxyl-tryptamine	-0.99912	0.000879675
AT5G01930	D-2-Hydroxypentanedioic acid	-0.99912	0.000879953
AT4G16957	glutathione disulfide	-0.99912	0.000880167
AT4G34460	Dl-Norleucine	-0.999118	0.000881904
AT4G20820	3-Amino-4-methylpentanoic acid	-0.999118	0.000881959
AT5G55280	beta-Alanine	-0.999117	0.000883123
AT4G33080	Glycine	-0.999116	0.000884032
AT5G09290	L-Homoserine	-0.999115	0.00088549
AT4G33580	N-Hydroxy-L-tryptophan	-0.999114	0.000886373
AT3G62770	N-Acetyl-L-glutamic acid	-0.999109	0.000890818
AT3G17800	L-Citrulline	-0.999109	0.000891288
AT4G26160	DL-Citrulline	-0.999109	0.000891316
AT4G09150	N-Acetyl-L-Tyrosine	-0.999106	0.000894267
AT5G10930	3-Amino-4-methylpentanoic acid	-0.999105	0.000894874
AT1G29760	3-N-Methyl-L-histidine	-0.999105	0.000895193
AT2G36830	N-Acetyl-L-Tyrosine	-0.999104	0.000896154
AT5G24735	3-N-Methyl-L-histidine	-0.999104	0.000896252
AT4G00026	L-Alanyl-L-Phenylalanine	-0.999102	0.000898353
AT5G43850	N-Acetyl-Dl-glutamic acid	-0.999101	0.000899037
AT3G10230	DL-Citrulline	-0.9991	0.000900047
AT3G24070	3-Amino-4-methylpentanoic acid	-0.999099	0.000901019
AT1G63350	3-Amino-4-methylpentanoic acid	-0.999099	0.000901236
AT4G30100	N-Acetylalanine	-0.999097	0.000902823
AT5G61060	D-Proline	-0.999093	0.000907111
AT5G43990	N-Acetyl-L-Tyrosine	-0.999091	0.000908721
AT4G14310	N-Acetyl-Dl-serine	-0.99909	0.000910108
AT5G44785	Asp-phe	-0.99909	0.000910384
AT4G31840	beta-Alanine	-0.999089	0.000911034
AT5G59130	3-N-Methyl-L-histidine	-0.999088	0.000911629
AT3G45850	D-Phenylalanine	-0.999088	0.000912188
AT5G56040	D-Proline	-0.999087	0.000913031
AT3G12070	3-N-Methyl-L-histidine	-0.999083	0.000916823
AT3G06380	N-Acetyl-L-glutamic acid	-0.999081	0.00091909
AT3G47500	L-Histidine	-0.99908	0.000920368
AT3G01690	N-Hydroxyl-tryptamine	-0.999079	0.000921463
AT3G12830	N-acetylglycine	-0.999079	0.000921478
AT4G08980	L-Hydroxyproline	-0.999078	0.000921972
AT3G54680	3-N-Methyl-L-histidine	-0.999076	0.000923768
AT2G44910	Gly-Tyr	-0.999076	0.000923782
AT3G56200	N-Acetylalanine	-0.999074	0.00092557
AT4G22490	gamma-Glutamate-Cysteine	-0.999074	0.000925772
AT4G17770	Glutathione	-0.999073	0.000926751
AT5G04190	Aspartic acid di-O-glucoside	-0.999072	0.000927827
AT4G35850	beta-Alanine	-0.999072	0.000927876
AT4G19970	DL-Glutamine	-0.999072	0.00092796
AT2G21180	Aspartic acid di-O-glucoside	-0.999071	0.000928772
AT2G37580	L-Citrulline	-0.999071	0.000928955
AT4G10480	L-Alanyl-L-leucine	-0.99907	0.000930312
AT1G05890	Ala-gly	-0.999069	0.000931063
AT2G19110	3-N-Methyl-L-histidine	-0.999068	0.000931743
AT5G25265	L-Citrulline	-0.999068	0.000931838
AT1G14720	L-Alanyl-L-Phenylalanine	-0.999068	0.000932438
AT5G15390	D-2-Hydroxypentanedioic acid	-0.999067	0.000933014
AT4G16141	N-Acetyl-L-Tyrosine	-0.999061	0.00093868
AT3G48120	DL-Glutamine	-0.999058	0.000941578
AT2G42880	L-Leucine	-0.999058	0.000942346
AT1G03310	L-serine	-0.999056	0.000943606
AT4G25870	L-Saccharopine	-0.999055	0.000945074
AT2G31610	beta-Alanine	-0.999054	0.000945963
AT3G26220	3-N-Methyl-L-histidine	-0.999052	0.000948368
AT3G57050	3-N-Methyl-L-histidine	-0.99905	0.000950009
AT1G19530	L-Asparagine	-0.99905	0.000950274
AT2G05075	DL-Glutamine	-0.999049	0.000951457
AT4G32940	3-N-Methyl-L-histidine	-0.999048	0.000951873
AT3G50500	L-Pipecolate	-0.999042	0.000958334
AT1G56120	L-Proline	-0.999041	0.000958838
AT1G68560	DL-Leucine	-0.999041	0.00095905
AT5G14390	L-Citrulline	-0.999041	0.000959449
AT3G49670	Phe-Phe	-0.99904	0.000959846
AT5G43780	N-Hydroxyl-tryptamine	-0.99904	0.000960406
AT1G13990	L-Citrulline	-0.999038	0.000961586
AT2G39100	L-Citrulline	-0.999037	0.000962868
AT1G53500	DL-Leucine	-0.999036	0.000963594
AT3G06655	isoleucine	-0.999035	0.000965219
AT1G07250	Aspartic acid di-O-glucoside	-0.999033	0.000967197
AT5G18030	D-Phenylalanine	-0.999031	0.000968586
AT5G39670	L-Asparagine	-0.999031	0.000968765
AT5G63190	DL-Citrulline	-0.999031	0.000969287
AT5G26710	L-serine	-0.99903	0.00097047
AT5G41370	L-Histidine	-0.999028	0.000971832
AT4G33430	L-Dihydroorotic acid	-0.999028	0.000972024
AT4G30560	L-Leucyl-L-phenylalanine	-0.999028	0.000972338
AT3G45900	2-Amino-4-(methylthio)butyric acid	-0.999027	0.000972894
AT3G21270	Glutathione	-0.999025	0.000975331
AT4G37470	N-Hydroxyl-tryptamine	-0.999024	0.000975858
AT5G54840	Glutathione	-0.999024	0.000976446
AT5G18440	L-Methionine sulfone	-0.999023	0.00097692
AT2G38320	trans-3-Hydroxy-L-proline	-0.999023	0.000977195
AT1G76955	L-Glutamine	-0.999023	0.000977273
AT1G67865	DL-Citrulline	-0.999022	0.000978195
AT1G03850	L-Citrulline	-0.999022	0.000978397
AT5G51260	N-Acetyl-Dl-glutamic acid	-0.999022	0.000978431
AT2G31585	Ala-gly	-0.999021	0.000978939
AT4G29790	Aspartic acid di-O-glucoside	-0.999021	0.00097907
AT1G07750	2-Amino-4-(methylthio)butyric acid	-0.99902	0.000979937
AT2G26170	Cycloleucine	-0.999019	0.000980962
AT4G34920	N-Acetyl-Dl-glutamic acid	-0.999016	0.000984375
AT3G63340	N-Acetylalanine	-0.999014	0.000985947
AT1G04360	N-Hydroxy-L-tryptophan	-0.999014	0.000986078
AT2G44590	Pipecolic acid	-0.999012	0.000987963
AT2G16060	L-Valine	-0.999012	0.000988158
AT1G67730	L-Leucine	-0.999011	0.000988556
AT2G23150	N-Hydroxy-L-tryptophan	-0.999011	0.000988754
AT4G23730	L-Glutamine	-0.99901	0.000989924
AT1G14340	3-Amino-4-methylpentanoic acid	-0.99901	0.000990408
AT3G06510	L-Citrulline	-0.999008	0.00099183
AT1G74290	DL-Citrulline	-0.999007	0.000993399
AT1G53430	Phenprobamate	-0.999006	0.000993889
AT3G30180	D-Asparagine	-0.999005	0.000994506
AT4G39200	L-Leucyl-L-phenylalanine	-0.999003	0.000997042
AT3G23480	L-Glutamine	-0.999003	0.000997474
AT3G44880	3-Amino-4-methylpentanoic acid	-0.999002	0.00099759
AT1G51850	D-Histidine	-0.999002	0.000998171
AT3G45050	L-Dihydroorotic acid	-0.999001	0.000999123
AT3G59780	L-serine	-0.998999	0.00100095
AT1G60490	L-Histidine	-0.998999	0.00100131
AT3G59760	N-Hydroxyl-tryptamine	-0.998997	0.00100302
AT2G39890	3-N-Methyl-L-histidine	-0.998996	0.00100396
AT5G64280	D-Proline	-0.998996	0.00100402
AT5G64430	DL-Citrulline	-0.998996	0.00100403
AT5G03545	D-Histidine	-0.998991	0.00100878
AT5G55860	L-Citrulline	-0.998987	0.00101309
AT3G06150	N-Acetyl-L-leucine	-0.998979	0.00102084
AT4G37400	Proline	-0.998979	0.00102141
ATCG00920	Nepsilon-Acetyl-L-lysine	-0.998978	0.00102185
AT1G20980	Aminomalonic acid	-0.998978	0.00102244
AT1G12080	N-Acetyl-L-methionine	-0.998977	0.00102323
AT3G26320	3-Amino-4-methylpentanoic acid	-0.998976	0.00102366
AT4G27410	N-Acetyl-Dl-glutamic acid	-0.998976	0.00102412
AT1G33110	N-Acetyl-L-glutamic acid	-0.998975	0.00102511
AT2G34480	L-Leucyl-L-phenylalanine	-0.998974	0.00102601
AT3G15510	DL-Citrulline	-0.998973	0.00102696
AT1G16560	L-Leucyl-L-alanine	-0.998973	0.00102725
AT1G32350	Aspartic acid di-O-glucoside	-0.998972	0.00102806
AT2G21530	L-Dihydroorotic acid	-0.998972	0.00102817
AT1G74590	L-Pipecolate	-0.99897	0.00102996
AT5G20150	gamma-Glutamate-Cysteine	-0.998967	0.00103266
AT1G35220	beta-Alanine	-0.998967	0.00103325
AT3G15820	L-Citrulline	-0.998967	0.00103327
AT2G19940	L-Alanyl-L-leucine	-0.998966	0.0010337
AT1G22070	Pipecolic acid	-0.998965	0.00103486
AT1G60010	L-Threonine	-0.998965	0.00103501
AT5G40810	Fmoc-Ile-OH	-0.998965	0.00103526
AT3G09560	Aminomalonic acid	-0.998965	0.00103528
AT1G43890	Glycine	-0.998963	0.0010373
AT4G30990	L-Leucyl-L-phenylalanine	-0.998962	0.001038
AT5G35970	N-Acetylalanine	-0.99896	0.00103962
AT3G25230	L-serine	-0.998959	0.00104063
AT5G19240	Glycyl-L-leucine	-0.998957	0.00104298
AT1G21690	L-Saccharopine	-0.998955	0.00104526
AT4G03200	3-N-Methyl-L-histidine	-0.998954	0.00104562
AT1G12900	DL-Leucine	-0.998954	0.00104594
novel.140	L-Homoserine	-0.998952	0.00104751
AT3G47820	L-Citrulline	-0.998951	0.00104868
AT5G10390	L-Alanyl-L-leucine	-0.99895	0.00104988
AT3G62300	DL-Leucine	-0.998947	0.00105302
AT1G31120	3-Amino-4-methylpentanoic acid	-0.998945	0.00105466
AT1G23850	Histidine	-0.998945	0.0010547
AT3G54400	L-Alanyl-L-leucine	-0.998945	0.00105523
AT5G14970	N-Acetyl-Dl-glutamic acid	-0.998944	0.0010559
AT2G42130	L-Alanyl-L-leucine	-0.998943	0.00105725
AT5G56650	3-Amino-4-methylpentanoic acid	-0.998942	0.0010576
AT2G32090	H-HoArg-OH	-0.998942	0.00105825
AT3G01370	beta-Alanine	-0.99894	0.00105976
AT5G58640	L-Glycyl-L-phenylalanine	-0.998939	0.00106056
AT1G23080	N-Acetylthreonine	-0.998939	0.00106088
AT1G35620	N-Hydroxyl-tryptamine	-0.998938	0.00106221
AT2G27260	Ala-Gln	-0.998936	0.00106381
AT1G68910	N-Acetyl-Dl-glutamic acid	-0.998933	0.00106663
AT2G43710	L-Alanyl-L-leucine	-0.998931	0.00106884
AT3G06930	isoleucine	-0.998931	0.00106891
AT4G30120	L-Proline	-0.99893	0.00106977
AT3G17100	DL-Citrulline	-0.998929	0.00107106
AT3G11397	D-Proline	-0.998928	0.00107209
AT4G26230	L-Alanyl-L-leucine	-0.998927	0.00107316
AT3G22740	DL-Citrulline	-0.998926	0.00107352
AT4G12060	L-Alanyl-L-leucine	-0.998926	0.00107442
AT2G37550	L-Leucyl-L-phenylalanine	-0.998924	0.00107603
AT4G15230	L-Valine	-0.998924	0.00107623
AT5G35180	Aspartic acid di-O-glucoside	-0.998924	0.00107638
AT5G01930	L-Glycyl-L-phenylalanine	-0.998921	0.00107852
AT2G17695	N-Acetyl-Dl-glutamic acid	-0.998919	0.00108068
AT1G24170	beta-Alanine methyl ester hydrochloride	-0.998918	0.00108204
AT1G21000	N-Acetyl-L-glutamic acid	-0.998918	0.00108205
AT1G34340	3-Amino-4-methylpentanoic acid	-0.998917	0.00108323
AT5G19860	3-N-Methyl-L-histidine	-0.998914	0.00108552
AT1G73500	N-Acetyl-L-glutamic acid	-0.998914	0.00108601
AT3G48110	L-Leucyl-L-phenylalanine	-0.998914	0.00108642
AT5G18210	D-Proline	-0.998913	0.00108679
AT1G32520	N-Acetyl-Dl-glutamic acid	-0.998913	0.00108724
AT1G23730	Oxidized glutathione	-0.998911	0.00108852
AT3G48680	Dl-Alanyl-glycine	-0.99891	0.00109015
AT5G62630	Pipecolic acid	-0.998909	0.00109051
AT1G04680	Phe-Phe	-0.998909	0.0010912
AT4G25180	DL-Citrulline	-0.998909	0.0010913
AT3G07420	L-Methionine sulfone	-0.998906	0.00109357
AT3G24190	N-Acetyl-Dl-glutamic acid	-0.998906	0.00109384
AT1G03220	D-Glutamic acid	-0.998905	0.0010954
AT3G19760	L-Alanyl-L-leucine	-0.998904	0.00109568
AT3G57050	L-Citrulline	-0.998904	0.00109577
AT4G16890	L-Ornithine	-0.998904	0.00109593
AT2G26020	L-Threonine	-0.998903	0.00109687
AT1G52670	L-Alanyl-L-Phenylalanine	-0.998903	0.00109709
AT5G39830	L-Dihydroorotic acid	-0.998902	0.00109762
AT5G43910	N-Acetylphenylalanine	-0.998902	0.0010979
AT1G68660	DL-Citrulline	-0.998901	0.00109884
AT5G14970	Glycine	-0.9989	0.00109998
AT5G61520	L-Citrulline	-0.998899	0.00110119
AT3G14430	Stachydrine	-0.998897	0.00110256
AT1G77640	L-Citrulline	-0.998894	0.00110598
novel.95	Asp-phe	-0.998893	0.00110661
AT1G73750	3-Amino-4-methylpentanoic acid	-0.998893	0.00110704
AT1G59700	3-Amino-4-methylpentanoic acid	-0.998892	0.00110766
AT2G46610	N-Acetyl-L-methionine	-0.998892	0.00110789
AT3G13790	Gly-Tyr	-0.99889	0.00110952
AT2G38320	D-Glutamic acid	-0.99889	0.00110982
AT1G55680	N-Acetyl-Dl-glutamic acid	-0.998888	0.00111212
AT5G40890	L-Histidine	-0.998887	0.00111263
AT5G04720	L-Ornithine	-0.998887	0.00111278
AT3G51140	L-Saccharopine	-0.998884	0.0011161
AT3G26980	2-Phenylglycine	-0.99888	0.00111958
AT3G08030	L-Alanyl-L-leucine	-0.99888	0.00111987
AT1G58270	DL-Leucine	-0.99888	0.00111993
AT3G14600	L-Valine	-0.998879	0.00112139
AT2G04780	beta-Alanine	-0.998877	0.00112266
AT3G06930	DL-o-Tyrosine	-0.998876	0.00112421
AT2G29460	gamma-Glutamate-Cysteine	-0.998876	0.00112429
AT1G76705	L-Citrulline	-0.998875	0.00112538
AT5G07690	N-Acetylalanine	-0.998873	0.00112707
AT1G33030	Oxidized glutathione	-0.998872	0.00112799
AT1G21900	Stachydrine	-0.998872	0.00112832
AT3G05165	3-N-Methyl-L-histidine	-0.998871	0.00112937
AT2G16630	beta-Alanine	-0.998868	0.00113159
AT1G62040	Histidine	-0.998867	0.00113333
AT4G36990	N-Acetylphenylalanine	-0.998866	0.00113419
AT1G23130	2-Amino-4-(methylthio)butyric acid	-0.998865	0.00113458
AT1G55850	N-Acetyl-L-glutamic acid	-0.998863	0.00113665
AT2G36160	Asp-phe	-0.998863	0.00113669
AT5G05230	L-Pipecolate	-0.998863	0.00113721
AT1G49630	L-Alanyl-L-leucine	-0.998863	0.00113748
AT1G73260	L-Pipecolate	-0.998862	0.00113818
AT1G35210	Dl-Alanyl-glycine	-0.998862	0.00113826
AT1G17850	L-Alanyl-L-leucine	-0.99886	0.00114004
AT2G25440	N-Acetylphenylalanine	-0.998859	0.00114079
novel.119	D-Proline	-0.998858	0.00114198
AT2G35190	DL-Leucine	-0.998857	0.00114286
AT1G67865	3-Amino-4-methylpentanoic acid	-0.998855	0.00114509
AT5G66200	L-Proline	-0.998855	0.00114514
AT3G51370	DL-Citrulline	-0.998854	0.00114566
AT1G10850	L-serine	-0.998854	0.00114601
AT1G80760	DL-Citrulline	-0.998852	0.00114839
AT5G58390	N-Acetylalanine	-0.998847	0.00115319
AT1G70420	N-Acetyl-L-glutamic acid	-0.998847	0.00115339
AT3G19570	2-Aminoadipic acid	-0.998846	0.00115354
AT4G29610	L-Leucyl-L-phenylalanine	-0.998844	0.00115555
AT3G10150	L-Citrulline	-0.998841	0.00115926
AT2G25460	N-Acetylputrescine	-0.99884	0.00116021
AT1G57860	Asp-phe	-0.99884	0.00116046
AT5G43780	3-Amino-4-methylpentanoic acid	-0.998839	0.00116088
AT1G29450	Dl-Glutamic acid	-0.998838	0.00116228
AT1G54210	L-Citrulline	-0.998837	0.00116281
AT5G50915	N-Acetyl-L-Tyrosine	-0.998837	0.00116299
AT1G10660	L-Alanine	-0.998837	0.0011633
AT4G11010	L-serine	-0.998836	0.00116377
AT3G09890	Phe-Phe	-0.998835	0.00116467
AT3G52430	Proline	-0.998835	0.00116545
AT1G77000	N-Hydroxyl-tryptamine	-0.998834	0.00116565
AT3G12350	Aspartic acid di-O-glucoside	-0.99883	0.00117026
AT3G22275	L-cysteine	-0.99883	0.00117042
AT5G25120	3-N-Methyl-L-histidine	-0.998829	0.00117132
AT1G55205	DL-Leucine	-0.998827	0.00117259
AT1G16020	Phe-Phe	-0.998825	0.00117511
AT2G16780	Gly-Phe	-0.998822	0.00117762
AT1G79770	L-Glutamine	-0.99882	0.00118017
AT4G32760	3-N-Methyl-L-histidine	-0.998819	0.00118118
AT4G12990	L-arginine	-0.998819	0.00118126
AT4G37120	Glutathione	-0.998817	0.00118302
AT3G45620	D-Histidine	-0.998815	0.00118495
AT5G41970	L-Leucyl-L-phenylalanine	-0.998814	0.00118591
AT4G22730	6-Aminohexanoic acid	-0.998814	0.00118593
AT3G58160	L-serine	-0.998813	0.00118709
AT5G05750	Glutamine	-0.998812	0.00118762
AT5G16070	Phe-Phe	-0.99881	0.00118986
AT4G34460	N-acetylglycine	-0.99881	0.0011904
AT2G35680	L-Citrulline	-0.998808	0.00119166
AT1G14970	beta-Alanine	-0.998808	0.00119246
AT1G51730	Gly-Tyr	-0.998806	0.00119359
AT2G34750	L-Leucyl-L-phenylalanine	-0.998802	0.00119848
AT5G47240	L-Histidine	-0.998799	0.00120132
AT3G11690	3-N-Methyl-L-histidine	-0.998797	0.00120334
AT2G14910	3-Amino-4-methylpentanoic acid	-0.998794	0.00120634
AT1G69160	3-N-Methyl-L-histidine	-0.998794	0.0012065
AT2G30930	Pipecolic acid	-0.998793	0.001207
AT2G20230	Cycloleucine	-0.998788	0.00121206
AT3G07565	2-Amino-4-(methylthio)butyric acid	-0.998786	0.00121369
AT1G06430	N-Acetyl-Dl-glutamic acid	-0.998785	0.00121499
AT2G03550	Glycine	-0.998785	0.00121507
AT5G15390	Gly-Tyr	-0.998784	0.00121581
AT5G44030	DL-Leucine	-0.998783	0.00121706
AT3G26960	Glutathione	-0.998783	0.00121718
AT1G77920	3-N-Methyl-L-histidine	-0.998782	0.00121829
AT3G49080	L-Leucyl-L-phenylalanine	-0.998779	0.0012212
AT1G49760	beta-Alanine	-0.998778	0.00122159
AT3G17100	3-Amino-4-methylpentanoic acid	-0.998778	0.00122211
AT1G69980	Stachydrine	-0.998777	0.00122294
AT5G15390	L-Glycyl-L-phenylalanine	-0.998776	0.0012238
AT1G62390	L-Alanyl-L-leucine	-0.998776	0.00122433
AT2G32290	3-N-Methyl-L-histidine	-0.998775	0.00122531
AT1G09787	L-Valine	-0.998772	0.00122764
AT2G14610	L-lysine	-0.998772	0.00122838
AT5G62770	L-Pipecolate	-0.998768	0.0012319
AT5G38565	N-Acetyl-L-methionine	-0.998768	0.00123242
AT1G22360	N-Acetyl-L-glutamic acid	-0.998767	0.00123303
AT5G58110	N-Acetyl-L-methionine	-0.998766	0.00123396
AT1G23840	L-lysine	-0.998766	0.00123402
AT1G15930	Asp-phe	-0.998766	0.00123414
AT3G24929	Ala-Gln	-0.998764	0.00123568
AT1G68490	S-(5'-Adenosyl)-L-methionine	-0.998764	0.0012363
AT5G36910	Cycloleucine	-0.998763	0.00123705
AT4G08470	L-Asparagine	-0.998762	0.00123809
AT1G11780	beta-Alanine	-0.998761	0.00123883
AT1G17550	2-Amino-4-(methylthio)butyric acid	-0.99876	0.00124003
AT1G20490	Pipecolic acid	-0.998758	0.00124155
AT5G39050	N-Acetyl-5-hydroxytryptamine	-0.998758	0.00124173
AT2G20840	L-Valine	-0.998757	0.0012431
AT5G03260	L-Methionine sulfone	-0.998756	0.00124428
AT2G16790	L-Citrulline	-0.998754	0.0012463
AT2G19620	D-2-Hydroxypentanedioic acid	-0.998754	0.00124642
AT1G63380	glutathione disulfide	-0.998753	0.00124728
AT2G28890	1-Methylpiperidine-2-carboxylic acid	-0.998752	0.00124837
AT3G51630	N-Acetyl-L-glutamic acid	-0.998748	0.0012517
AT4G22285	N-Acetyl-Dl-serine	-0.998748	0.00125187
AT5G13180	Pipecolic acid	-0.998748	0.00125242
AT3G56880	3-(2-Naphthyl)-L-alanine	-0.998746	0.00125383
AT5G20500	N2-Acetyl-L-lysine	-0.998745	0.00125506
AT4G15610	L-lysine	-0.998744	0.00125594
AT1G21550	D-Proline	-0.998744	0.00125635
AT1G23490	L-Dihydroorotic acid	-0.998744	0.00125647
AT1G51760	Cycloleucine	-0.998741	0.00125876
AT4G13770	DL-Citrulline	-0.99874	0.00126048
AT3G04760	beta-Alanine	-0.998739	0.00126106
AT2G27402	beta-Alanine	-0.998738	0.00126158
AT3G16870	beta-Alanine	-0.998738	0.00126176
AT1G75100	Glycine	-0.998738	0.00126213
AT5G44785	L-Leucyl-L-phenylalanine	-0.998734	0.00126572
AT1G17550	Aspartic acid di-O-glucoside	-0.998734	0.00126585
AT2G18210	gamma-Glutamate-Cysteine	-0.998732	0.00126818
AT3G52940	DL-Leucine	-0.998731	0.00126903
AT2G28250	Oxidized glutathione	-0.998731	0.0012691
AT2G22660	L-Histidine	-0.99873	0.00127043
AT2G17442	N-Acetyl-Dl-serine	-0.998728	0.00127212
AT2G26170	D-glutamine	-0.998727	0.00127267
AT5G20740	Phe-Phe	-0.998726	0.00127376
AT3G52170	beta-Alanine	-0.998725	0.00127497
AT1G56045	L-Valine	-0.998725	0.00127532
AT4G18970	isoleucine	-0.998721	0.00127923
AT1G69440	Glycine	-0.998718	0.00128169
AT3G10230	N-Hydroxyl-tryptamine	-0.998717	0.00128261
AT5G14350	2-Phenylglycine	-0.998717	0.00128348
AT3G29240	2-Amino-4-(methylthio)butyric acid	-0.998716	0.00128402
AT4G20860	DL-Citrulline	-0.998714	0.00128642
AT3G21690	N-Acetyl-L-glutamic acid	-0.998712	0.00128826
AT3G50350	D-Proline	-0.99871	0.00128977
AT1G10640	N-Acetyl-L-Tyrosine	-0.998709	0.00129109
AT2G26800	L-Citrulline	-0.998704	0.00129626
AT1G10210	D-Proline	-0.998702	0.00129792
AT1G65490	Proline	-0.998701	0.00129926
AT2G47730	gamma-Glutamylglutamic acid	-0.998699	0.00130078
AT1G03210	DL-Glutamine	-0.998695	0.00130495
AT2G36970	N-Acetyl-L-glutamic acid	-0.998694	0.00130629
AT5G39420	L-Homocystine	-0.998693	0.00130702
AT1G17620	N-Acetylphenylalanine	-0.998693	0.00130734
AT1G07280	L-Histidine	-0.998692	0.00130771
AT1G58180	3-Amino-4-methylpentanoic acid	-0.998685	0.00131502
AT5G04170	Stachydrine	-0.998682	0.00131821
AT3G10840	L-serine	-0.99868	0.00131951
AT1G29450	L-threo-3-Methylaspartate	-0.99868	0.00131981
AT1G12120	Aspartic acid di-O-glucoside	-0.998679	0.00132116
AT1G09140	Cycloleucine	-0.998679	0.00132135
AT4G26600	Asp-phe	-0.998678	0.00132169
AT3G12830	Dl-Norleucine	-0.998678	0.00132223
AT5G10450	3-N-Methyl-L-histidine	-0.998676	0.00132382
AT1G67690	DL-Leucine	-0.998676	0.00132392
AT3G06510	3-N-Methyl-L-histidine	-0.998675	0.00132488
AT2G23170	L-Alanyl-L-leucine	-0.998675	0.00132526
AT1G29310	Fmoc-Ile-OH	-0.998673	0.00132729
AT5G10610	Pipecolic acid	-0.998672	0.00132763
AT3G16480	L-Alanyl-L-leucine	-0.998672	0.00132849
AT2G39100	3-N-Methyl-L-histidine	-0.998671	0.00132917
AT5G54730	Pipecolic acid	-0.998669	0.0013308
AT3G06655	DL-o-Tyrosine	-0.998667	0.00133313
AT5G47190	L-Alanyl-L-leucine	-0.998666	0.00133359
AT3G44020	N-Acetyl-Dl-glutamic acid	-0.998666	0.00133383
AT2G25010	N-Acetyl-L-glutamic acid	-0.998664	0.00133617
AT3G45210	Stachydrine	-0.998663	0.00133676
AT5G18610	Stachydrine	-0.998662	0.00133767
AT3G09580	N-Acetyl-5-hydroxytryptamine	-0.998661	0.00133851
AT3G22740	N-Hydroxyl-tryptamine	-0.998658	0.00134182
AT1G68520	Glycine	-0.998658	0.0013419
AT5G44020	L-Homocystine	-0.998657	0.00134284
AT3G14400	L-Leucyl-L-phenylalanine	-0.998656	0.00134367
AT1G54270	Phe-Phe	-0.998654	0.0013463
AT5G57550	N-Acetylalanine	-0.998654	0.00134632
AT5G24000	N-Acetyl-Dl-serine	-0.998652	0.00134757
AT3G15510	N-Hydroxyl-tryptamine	-0.998647	0.00135292
AT4G26160	N-Hydroxyl-tryptamine	-0.998647	0.00135325
AT5G03530	N-Acetylalanine	-0.998646	0.00135444
AT3G54690	N-Acetyl-L-Tyrosine	-0.998645	0.0013546
AT1G03740	N-Acetylalanine	-0.998644	0.00135571
AT1G74290	N-Hydroxyl-tryptamine	-0.998644	0.00135601
ATMG01390	N2-Acetyl-L-lysine	-0.998644	0.00135631
AT3G42660	N-Acetyl-Dl-serine	-0.998641	0.00135922
AT5G65260	N-Acetyl-L-methionine	-0.998638	0.00136176
AT5G10380	N-Acetylphenylalanine	-0.998637	0.0013631
AT3G62550	L-Citrulline	-0.998635	0.00136535
AT5G19190	N-Acetyl-L-glutamic acid	-0.998633	0.00136694
AT5G13870	Cycloleucine	-0.998632	0.00136754
AT3G30380	L-Glutamine	-0.998628	0.00137244
AT4G32150	L-Alanine	-0.998627	0.00137296
AT5G43780	DL-Citrulline	-0.998627	0.00137346
AT1G68160	N-Acetyl-L-glutamic acid	-0.998626	0.00137421
AT2G33700	N-Acetyl-L-glutamic acid	-0.998621	0.00137864
AT2G42300	3-N-Methyl-L-histidine	-0.99862	0.00137999
AT1G31500	L-Alanyl-L-Phenylalanine	-0.998619	0.00138092
AT5G13030	Fmoc-Ile-OH	-0.998619	0.00138142
AT3G61540	3-Amino-4-methylpentanoic acid	-0.998616	0.0013835
AT1G47480	Pipecolic acid	-0.998616	0.00138419
AT4G03450	Proline	-0.998614	0.00138594
AT3G12350	2-Amino-4-(methylthio)butyric acid	-0.998614	0.00138599
AT1G25500	3-N-Methyl-L-histidine	-0.998612	0.00138808
AT5G46570	N-Acetyl-Dl-serine	-0.998611	0.00138907
AT3G56340	L-Saccharopine	-0.998611	0.00138923
ATMG00180	D-Histidine	-0.998609	0.00139119
AT1G56230	Glycine	-0.998607	0.00139285
AT1G78260	L-Methionine sulfone	-0.998604	0.00139559
AT2G40530	L-Citrulline	-0.998601	0.00139935
AT4G19950	L-Citrulline	-0.9986	0.00140005
AT2G01940	L-Glutamine	-0.998597	0.00140265
AT4G26850	N-Acetylalanine	-0.998597	0.00140316
AT5G56360	Phe-Phe	-0.998597	0.00140333
AT3G48110	Asp-phe	-0.998596	0.0014043
AT4G17680	2-Aminoadipic acid	-0.998594	0.00140574
AT4G05410	beta-Alanine	-0.998594	0.00140602
AT5G19060	Gly-Tyr	-0.99859	0.00140962
AT2G47440	N-Acetylputrescine	-0.998589	0.00141086
AT2G20240	N-Acetyl-Dl-serine	-0.998589	0.00141087
AT5G65840	N-Hydroxyl-tryptamine	-0.998588	0.0014116
AT1G67810	Stachydrine	-0.998587	0.00141272
AT5G56140	DL-Citrulline	-0.998587	0.00141298
AT3G15290	N-Hydroxyl-tryptamine	-0.998587	0.0014132
AT1G26630	D-2-Hydroxypentanedioic acid	-0.998584	0.00141611
AT1G77000	DL-Citrulline	-0.998583	0.00141671
AT4G28880	L-Histidine	-0.998583	0.00141724
AT5G52380	L-Alanyl-L-leucine	-0.998582	0.00141753
AT2G42880	L-Methionine sulfone	-0.998582	0.00141755
AT3G55000	N-Acetyl-L-Tyrosine	-0.998582	0.00141815
AT5G01930	Gly-Tyr	-0.99858	0.00141957
AT1G67310	2-Amino-4-(methylthio)butyric acid	-0.998578	0.00142168
AT1G62730	2-Phenylglycine	-0.998578	0.00142177
AT1G11410	gamma-Glutamate-Cysteine	-0.998577	0.00142345
AT1G55690	trans-3-Hydroxy-L-proline	-0.998576	0.00142392
AT3G51440	Pipecolic acid	-0.998575	0.00142535
AT5G24630	L-Alanyl-L-leucine	-0.998575	0.00142538
AT1G33140	D-2-Hydroxypentanedioic acid	-0.998574	0.0014259
AT1G64740	L-Histidine	-0.998572	0.00142769
AT1G48490	3-Amino-4-methylpentanoic acid	-0.998566	0.0014337
AT1G14440	L-Saccharopine	-0.998566	0.00143406
AT1G63420	L-serine	-0.998566	0.00143415
AT1G10670	DL-o-Tyrosine	-0.998566	0.00143425
AT2G19540	L-Alanyl-L-leucine	-0.998564	0.00143628
AT5G47380	DL-Leucine	-0.998563	0.00143663
AT3G56240	N-Acetylalanine	-0.998562	0.00143788
AT1G27310	Dl-Norleucine	-0.998562	0.00143798
AT4G27460	N-Acetylalanine	-0.998561	0.00143936
AT3G19150	D-Proline	-0.998558	0.00144162
AT1G15790	Proline	-0.998558	0.00144182
AT1G68550	Gly-Tyr	-0.998557	0.00144312
AT5G64840	N-Acetyl-L-glutamic acid	-0.998556	0.00144405
AT1G70690	N-Acetyl-L-glutamic acid	-0.998555	0.00144484
AT3G23530	L-Alanyl-L-leucine	-0.998551	0.00144854
AT1G77420	L-Citrulline	-0.998549	0.00145057
AT1G67560	L-Histidine	-0.998549	0.00145092
AT4G11260	L-Proline	-0.998547	0.00145308
AT5G50460	L-Glycyl-L-phenylalanine	-0.998546	0.00145395
AT5G46050	L-lysine	-0.998544	0.00145567
AT1G15930	L-Leucyl-L-phenylalanine	-0.998544	0.00145607
AT5G54585	N-Acetyl-L-glutamic acid	-0.998544	0.00145647
AT3G49780	D-glutamine	-0.998543	0.00145662
AT1G05675	Phenprobamate	-0.998542	0.00145835
AT5G02515	L-Alanyl-L-Phenylalanine	-0.998538	0.00146231
AT4G39910	L-Alanine	-0.998538	0.00146241
AT1G53920	beta-Alanine	-0.998537	0.00146254
AT1G08465	L-Citrulline	-0.998537	0.00146324
AT3G15290	DL-Citrulline	-0.998536	0.00146355
AT5G19060	D-2-Hydroxypentanedioic acid	-0.998533	0.00146715
AT1G77370	3-N-Methyl-L-histidine	-0.998533	0.0014672
AT5G64640	Phe-Phe	-0.998531	0.0014691
AT2G28605	L-Alanyl-L-leucine	-0.998526	0.00147428
AT2G24230	isoleucine	-0.998525	0.00147532
AT3G15760	L-Pipecolate	-0.998524	0.00147618
AT1G32500	Phe-Phe	-0.998523	0.00147721
AT5G14780	Aspartic acid di-O-glucoside	-0.998519	0.0014808
AT2G40020	N-Acetyl-Dl-glutamic acid	-0.998519	0.00148083
AT4G08300	Glutathione	-0.998519	0.00148135
AT1G09690	D-2-Hydroxypentanedioic acid	-0.998516	0.00148403
AT5G14120	L-Glutamine	-0.998515	0.00148451
AT1G68620	L-Citrulline	-0.998515	0.00148474
AT5G42860	Aminomalonic acid	-0.998515	0.00148516
AT4G39200	Asp-phe	-0.998512	0.00148776
AT5G63030	Oxidized glutathione	-0.99851	0.00148987
AT4G15210	gamma-Glutamate-Cysteine	-0.998505	0.00149519
AT5G57785	L-Alanyl-L-Phenylalanine	-0.998501	0.00149879
AT1G04920	isoleucine	-0.9985	0.00150007
AT1G36280	2-Aminoadipic acid	-0.998499	0.00150053
AT3G04560	L-Pipecolate	-0.998499	0.00150077
AT3G59760	DL-Citrulline	-0.998498	0.00150237
AT3G07110	Asp-phe	-0.998496	0.00150399
AT5G23240	D-Proline	-0.998494	0.00150573
AT5G41970	Asp-phe	-0.99849	0.0015103
AT3G23010	L-cysteine	-0.99849	0.00151042
AT1G74060	L-Alanyl-L-leucine	-0.998489	0.00151124
AT1G13470	N-Acetyl-L-methionine	-0.998487	0.00151266
AT3G54620	Oxidized glutathione	-0.998486	0.00151422
AT1G32790	3-Amino-4-methylpentanoic acid	-0.998486	0.00151425
AT3G13230	Phe-Phe	-0.998485	0.00151521
AT1G27310	N-acetylglycine	-0.998484	0.00151599
AT2G35635	D-Proline	-0.998484	0.00151624
AT3G61600	3-Amino-4-methylpentanoic acid	-0.998484	0.00151634
AT1G27200	N-Acetylalanine	-0.998482	0.00151827
AT1G54130	N-Hydroxyl-tryptamine	-0.998482	0.0015184
AT4G24050	L-Citrulline	-0.998481	0.00151903
AT3G25597	N-Acetyl-Dl-glutamic acid	-0.998481	0.00151925
AT5G62050	L-Valine	-0.998479	0.00152083
AT2G20530	beta-Alanine	-0.998478	0.0015217
AT2G25310	L-Pipecolate	-0.998474	0.00152588
AT3G05345	L-Citrulline	-0.998474	0.00152618
AT3G05180	beta-Alanine	-0.998473	0.00152709
AT1G70580	L-Citrulline	-0.998471	0.00152857
AT2G37460	N-Acetyl-L-glutamic acid	-0.998471	0.00152935
AT3G48420	beta-Alanine methyl ester hydrochloride	-0.998471	0.00152943
AT1G33810	L-Saccharopine	-0.99847	0.00152982
AT5G37300	N-Acetyl-Dl-serine	-0.998469	0.00153056
AT2G22660	DL-Citrulline	-0.998467	0.0015327
novel.115	D-2-Hydroxypentanedioic acid	-0.998466	0.00153385
AT3G57350	L-Alanyl-L-leucine	-0.998466	0.00153432
AT3G14400	Asp-phe	-0.998464	0.00153598
AT4G24350	O-Acetylserine	-0.998463	0.00153687
AT2G27430	L-lysine	-0.99846	0.00153965
AT5G18760	N-Acetyl-Dl-glutamic acid	-0.998459	0.00154091
AT3G17668	3-Amino-4-methylpentanoic acid	-0.998459	0.00154093
AT1G14170	L-Leucyl-L-phenylalanine	-0.998459	0.00154105
AT5G11450	L-Alanyl-L-leucine	-0.998458	0.00154158
AT2G34170	D-Glutamic acid	-0.998458	0.00154165
AT1G71390	Fmoc-Ile-OH	-0.998458	0.00154169
AT2G26980	3-N-Methyl-L-histidine	-0.998456	0.0015442
AT2G25710	beta-Alanine	-0.998455	0.00154539
AT2G31130	3-Amino-4-methylpentanoic acid	-0.998454	0.00154631
AT2G36850	L-Leucyl-L-alanine	-0.998454	0.00154649
AT2G41870	Glycine	-0.998453	0.0015474
AT3G02730	Oxidized glutathione	-0.998452	0.00154786
AT1G29340	D-Proline	-0.998452	0.00154845
AT3G46040	Fmoc-Ile-OH	-0.99845	0.0015497
AT1G55690	isoleucine	-0.998449	0.00155105
AT5G63380	Glutathione	-0.998448	0.00155152
AT1G65480	L-lysine	-0.998448	0.00155189
AT1G69160	L-Citrulline	-0.998447	0.00155253
AT1G16920	N-Acetyl-L-Tyrosine	-0.998447	0.00155294
AT4G28880	DL-Citrulline	-0.998446	0.00155448
AT2G43360	L-Methionine sulfone	-0.998444	0.00155583
AT3G17810	DL-Citrulline	-0.998443	0.00155683
AT3G19260	L-Alanyl-L-Phenylalanine	-0.998443	0.00155728
AT4G38860	N-Acetylthreonine	-0.998442	0.00155756
AT2G35840	2-Amino-4-(methylthio)butyric acid	-0.998441	0.00155906
AT2G30070	L-Methionine sulfone	-0.99844	0.00156001
AT1G14850	Gly-Phe	-0.998439	0.00156122
AT5G64580	L-Alanyl-L-leucine	-0.998437	0.00156304
AT1G07280	DL-Citrulline	-0.998435	0.00156508
AT3G14590	L-Proline	-0.998434	0.00156567
AT2G30410	N-Acetylalanine	-0.998434	0.00156578
AT2G18328	Dl-Glutamic acid	-0.99843	0.00157032
AT1G13650	Phenprobamate	-0.99843	0.00157039
AT4G12030	L-Glutamine	-0.99843	0.00157048
AT1G06190	Phe-Phe	-0.998429	0.00157141
AT5G54110	Oxidized glutathione	-0.998427	0.00157252
AT4G16780	2-Phenylglycine	-0.998427	0.00157263
AT3G06550	D-Phenylalanine	-0.998427	0.00157336
AT1G80760	N-Hydroxyl-tryptamine	-0.998425	0.00157468
AT1G64680	Oxidized glutathione	-0.998423	0.0015767
AT1G51310	Gly-Phe	-0.998423	0.00157718
AT5G62300	Asp-phe	-0.998421	0.00157875
AT3G03990	N-Acetyl-L-glutamic acid	-0.998421	0.00157928
AT2G41250	3-Amino-4-methylpentanoic acid	-0.998419	0.00158065
AT5G56710	L-Alanyl-L-leucine	-0.998414	0.00158625
AT4G02500	L-serine	-0.998412	0.001588
AT5G45800	N-Acetyl-L-methionine	-0.998412	0.00158819
AT1G71890	L-serine	-0.998411	0.00158851
AT5G45840	L-Citrulline	-0.99841	0.00159039
AT5G16530	L-Histidine	-0.998408	0.00159179
AT1G53280	N-Acetyl-L-leucine	-0.998407	0.00159256
AT3G01120	Glutathione	-0.998407	0.00159274
AT1G68740	L-Citrulline	-0.998407	0.00159329
AT5G02800	N-Acetylalanine	-0.998406	0.00159434
AT5G66080	D-2-Hydroxypentanedioic acid	-0.998405	0.00159536
AT5G10020	L-Alanyl-L-leucine	-0.998404	0.00159631
AT3G07650	Gly-Tyr	-0.998404	0.00159645
AT4G22000	N-Acetyl-5-hydroxytryptamine	-0.998402	0.00159844
AT2G18915	Pipecolic acid	-0.998399	0.00160115
AT1G59580	D-Proline	-0.998398	0.00160219
AT1G06500	Glycine	-0.998398	0.00160236
AT4G08980	L-Alanine	-0.998397	0.00160331
AT5G27990	Phe-Phe	-0.998393	0.00160744
AT2G28940	L-Citrulline	-0.998392	0.00160757
AT1G01110	D-2-Hydroxypentanedioic acid	-0.998392	0.00160825
AT1G07780	beta-Alanine	-0.998392	0.00160842
AT3G16785	N-Acetylalanine	-0.998391	0.00160904
AT1G68660	N-Hydroxyl-tryptamine	-0.998388	0.00161155
AT3G60240	D-Asparagine	-0.998388	0.00161199
AT4G19510	Histidine	-0.998388	0.00161238
AT3G05220	gamma-Glutamate-Cysteine	-0.998384	0.00161567
AT3G63000	L-Citrulline	-0.998384	0.00161626
AT4G37400	L-Homoserine	-0.99838	0.00161956
AT2G20860	4-Aminobutyric acid	-0.998379	0.00162129
AT3G15680	L-Saccharopine	-0.998378	0.00162186
AT1G75390	Pipecolic acid	-0.998378	0.00162211
AT5G04220	3-N-Methyl-L-histidine	-0.998373	0.00162716
AT4G19610	L-serine	-0.998373	0.00162739
AT1G15200	N-Acetyl-L-leucine	-0.998372	0.00162779
AT2G44745	D-Proline	-0.99837	0.00163043
AT4G18250	3-N-Methyl-L-histidine	-0.998368	0.00163165
AT3G51370	N-Hydroxyl-tryptamine	-0.998367	0.00163298
AT3G25597	Glycine	-0.998367	0.0016331
AT5G20120	L-Glutamine	-0.998365	0.00163453
AT1G65430	Stachydrine	-0.998365	0.00163486
AT2G04360	L-Valine	-0.998364	0.00163571
AT4G25390	D-glutamine	-0.998364	0.00163592
AT2G45270	beta-Alanine	-0.99836	0.00163953
AT3G15358	N-Acetyl-Dl-glutamic acid	-0.998358	0.00164165
AT5G38310	Glycyl-L-leucine	-0.998357	0.00164308
AT2G40840	N-Hydroxyl-tryptamine	-0.998355	0.0016447
AT1G74850	L-Alanyl-L-leucine	-0.998355	0.0016448
AT1G06050	L-Glutamine	-0.998355	0.00164517
AT1G11870	L-Alanyl-L-leucine	-0.998354	0.00164599
AT2G35260	N-Acetylalanine	-0.998354	0.00164621
AT1G28100	Phe-Phe	-0.998351	0.00164896
AT2G45510	N-Acetylphenylalanine	-0.99835	0.00165
AT5G02540	L-serine	-0.998349	0.00165139
AT1G63880	Cycloleucine	-0.998348	0.00165195
AT1G72520	L-Homoserine	-0.998347	0.00165303
AT4G38680	L-Alanyl-L-Phenylalanine	-0.998343	0.00165748
AT1G11260	Proline	-0.998341	0.00165893
AT5G02100	DL-Glutamine	-0.998341	0.00165913
AT2G41100	gamma-Glutamylglutamic acid	-0.998339	0.00166062
AT1G10670	isoleucine	-0.998338	0.00166228
AT3G03000	N-Acetylphenylalanine	-0.998334	0.00166566
AT4G37930	Ala-gly	-0.998334	0.0016658
AT4G18970	DL-o-Tyrosine	-0.998323	0.00167685
AT1G30610	L-Alanyl-L-Phenylalanine	-0.998323	0.00167709
AT3G53700	Phe-Phe	-0.998319	0.0016808
AT3G61880	L-Citrulline	-0.998319	0.00168092
AT5G62900	Glutamine	-0.998319	0.00168123
AT2G21550	N-Acetylalanine	-0.998317	0.00168255
AT3G16910	Proline	-0.998316	0.00168446
AT1G65930	N-Acetyl-Dl-glutamic acid	-0.998315	0.00168544
AT1G12620	L-Saccharopine	-0.998314	0.00168624
AT3G47820	3-N-Methyl-L-histidine	-0.998313	0.00168689
AT3G28480	D-Asparagine	-0.998311	0.00168939
AT1G55690	D-Glutamic acid	-0.998309	0.00169051
AT2G47130	L-Proline	-0.998307	0.00169287
AT1G02820	3-Amino-4-methylpentanoic acid	-0.998307	0.00169293
AT4G30270	Cycloleucine	-0.998306	0.00169355
AT1G77840	Phe-Phe	-0.998299	0.00170059
AT1G74030	L-Methionine sulfone	-0.998297	0.00170327
AT1G06220	beta-Alanine	-0.998296	0.00170377
AT1G35180	L-serine	-0.998296	0.00170427
AT2G48070	L-Alanyl-L-Phenylalanine	-0.998294	0.0017062
AT5G50240	L-Citrulline	-0.998294	0.00170639
AT2G41170	N-Acetyl-5-hydroxytryptamine	-0.998292	0.00170772
AT5G09870	N-Acetyl-L-Tyrosine	-0.998292	0.00170785
AT1G51090	D-Proline	-0.998292	0.00170847
AT5G08420	L-serine	-0.998288	0.0017125
AT5G59890	Aspartic acid di-O-glucoside	-0.998287	0.00171278
AT1G69935	DL-Citrulline	-0.998287	0.00171327
AT1G47900	trans-3-Hydroxy-L-proline	-0.998285	0.00171501
AT5G58730	N-Hydroxyl-tryptamine	-0.998284	0.00171605
AT3G48810	Phe-Phe	-0.998284	0.00171642
AT2G03505	L-Histidine	-0.998282	0.0017177
AT5G47240	DL-Citrulline	-0.998279	0.00172137
AT5G27320	N-Acetyl-L-glutamic acid	-0.998278	0.00172235
AT5G50720	L-lysine	-0.998277	0.00172268
AT1G47128	3-Amino-4-methylpentanoic acid	-0.998277	0.00172284
AT3G51710	L-Citrulline	-0.998277	0.00172308
AT1G16170	Ala-gly	-0.998275	0.00172456
AT2G03340	L-arginine	-0.998275	0.00172501
AT1G01355	L-Proline	-0.998273	0.00172745
AT5G63190	3-Amino-4-methylpentanoic acid	-0.998272	0.00172814
AT2G30760	L-Homoserine	-0.998272	0.00172818
AT5G11610	Glutathione	-0.998271	0.00172851
AT3G22740	L-Histidine	-0.998267	0.0017328
AT2G32230	beta-Alanine	-0.998267	0.00173324
AT2G13800	4-Aminobutyric acid	-0.998266	0.00173395
AT2G25605	N-Acetyl-Dl-glutamic acid	-0.998265	0.00173459
AT5G50370	N-Acetyl-Dl-serine	-0.998261	0.00173877
AT5G44500	L-Valine	-0.998258	0.00174244
AT1G64860	D-Phenylalanine	-0.998257	0.00174346
novel.116	4-Hydroxyisoleucine	-0.998255	0.00174487
AT1G03380	N-Hydroxyl-tryptamine	-0.998254	0.00174573
AT5G24620	glutathione disulfide	-0.998253	0.00174673
AT1G11260	L-Homoserine	-0.998253	0.00174699
AT2G14890	Asp-phe	-0.998249	0.0017508
AT2G15050	2-Amino-4-(methylthio)butyric acid	-0.998249	0.00175117
AT3G52340	S-(5'-Adenosyl)-L-methionine	-0.998248	0.00175157
AT5G19230	L-Dihydroorotic acid	-0.998248	0.00175178
AT3G26580	L-Histidine	-0.998245	0.00175514
AT4G27010	L-Valine	-0.998245	0.00175546
AT1G18070	Phe-Phe	-0.998244	0.00175629
AT1G44000	6-Aminohexanoic acid	-0.998243	0.00175746
AT3G10320	2-Amino-4-(methylthio)butyric acid	-0.998242	0.00175813
AT3G22970	N-Acetyl-L-glutamic acid	-0.998241	0.00175861
AT4G36040	Glycine	-0.99824	0.00176036
AT5G56180	Ala-gly	-0.998239	0.00176114
AT1G52342	Histidine	-0.998238	0.00176158
AT5G45110	L-Ornithine	-0.998238	0.0017619
AT5G24620	L-Alanine	-0.998238	0.00176215
AT5G55820	L-Methionine sulfone	-0.998238	0.00176233
AT3G60980	N-Acetyl-L-glutamic acid	-0.998237	0.00176338
AT5G59500	L-Alanyl-L-Phenylalanine	-0.998235	0.0017646
AT3G06500	N-Hydroxyl-tryptamine	-0.998235	0.00176484
AT4G10160	L-Citrulline	-0.998233	0.00176676
AT4G36520	N-Acetyl-L-methionine	-0.998232	0.00176798
AT1G65370	Fmoc-Ile-OH	-0.998232	0.00176849
AT3G16220	L-arginine	-0.998227	0.00177278
AT5G65840	DL-Citrulline	-0.998226	0.00177397
AT4G12420	beta-Alanine	-0.998226	0.00177404
AT4G21705	L-Homocystine	-0.998225	0.00177489
AT1G11890	Gly-Phe	-0.998225	0.0017754
AT1G54740	Aminomalonic acid	-0.99822	0.00177975
AT1G07280	N-Hydroxyl-tryptamine	-0.99822	0.00178003
AT4G38840	L-Methionine sulfone	-0.998215	0.00178517
AT1G01225	Asp-phe	-0.998214	0.00178592
AT3G22890	N-Hydroxyl-tryptamine	-0.998211	0.00178907
AT5G61380	beta-Alanine methyl ester hydrochloride	-0.998211	0.0017891
AT4G33240	2-Amino-4-(methylthio)butyric acid	-0.998209	0.00179105
AT1G08560	N-Acetyl-L-Tyrosine	-0.998205	0.00179505
AT4G37640	L-Homocystine	-0.998205	0.00179525
AT1G64065	N-Acetyl-Dl-glutamic acid	-0.998204	0.00179584
AT3G42790	L-Ornithine	-0.998201	0.00179867
AT1G11185	L-Ornithine	-0.998201	0.00179893
AT2G46520	Gly-Phe	-0.998201	0.001799
AT4G15765	L-Citrulline	-0.998201	0.00179942
AT5G45340	L-arginine	-0.998198	0.00180244
AT4G16250	L-threo-3-Methylaspartate	-0.998198	0.00180249
AT1G71240	L-Glutamine	-0.998197	0.0018028
AT3G57880	L-Homocystine	-0.998197	0.00180338
AT2G25440	Proline	-0.998196	0.00180356
AT4G10450	Phe-Phe	-0.998196	0.0018044
AT2G19620	L-Glycyl-L-phenylalanine	-0.998195	0.00180468
AT5G58730	DL-Citrulline	-0.998195	0.00180483
AT3G50400	2-Aminoadipic acid	-0.998194	0.00180649
AT4G35450	N-Acetyl-L-leucine	-0.998193	0.00180655
AT1G49750	N-Acetylputrescine	-0.998193	0.00180711
AT4G12080	Pipecolic acid	-0.998192	0.00180821
AT4G02410	N-Acetylalanine	-0.998191	0.00180854
AT5G13780	L-Saccharopine	-0.998185	0.00181528
AT1G70600	Asp-phe	-0.998183	0.00181679
AT1G52930	L-Alanyl-L-leucine	-0.998182	0.00181803
AT5G10570	Glycine	-0.998179	0.00182107
AT1G61890	N-Acetyl-L-methionine	-0.998174	0.0018258
AT3G46280	L-Valine	-0.998173	0.00182662
AT2G39290	Asp-phe	-0.998173	0.0018267
AT3G09470	3-N-Methyl-L-histidine	-0.998172	0.00182791
AT3G20430	Fmoc-Ile-OH	-0.998172	0.00182798
AT5G63470	N-Acetyl-L-glutamic acid	-0.998171	0.00182909
AT2G41210	L-Alanine	-0.998169	0.00183054
AT5G20490	2-Amino-4-(methylthio)butyric acid	-0.998169	0.00183071
AT1G77630	Fmoc-Ile-OH	-0.998168	0.00183239
AT5G35200	3-N-Methyl-L-histidine	-0.998167	0.00183279
AT3G47910	beta-Alanine	-0.998166	0.00183442
AT1G54130	DL-Citrulline	-0.998165	0.0018352
AT1G03370	3-Amino-2-methylpropanoic acid	-0.998163	0.00183695
AT4G32250	Aspartic acid di-O-glucoside	-0.998162	0.00183834
AT4G11570	N-Acetyl-L-glutamic acid	-0.998159	0.00184125
AT3G18165	L-Valine	-0.998159	0.00184133
AT1G71390	L-Glycyl-L-phenylalanine	-0.998156	0.00184446
AT2G34170	trans-3-Hydroxy-L-proline	-0.998154	0.00184554
AT3G45420	Glycyl-L-leucine	-0.998154	0.00184561
AT5G04230	L-arginine	-0.998154	0.00184593
AT1G03380	DL-Citrulline	-0.998149	0.00185129
AT5G52440	L-Alanyl-L-leucine	-0.998149	0.00185142
AT2G36000	Phe-Phe	-0.998147	0.00185255
AT3G59310	L-Saccharopine	-0.998147	0.00185256
AT2G33080	L-Proline	-0.998147	0.00185298
AT2G41870	2-Amino-4-(methylthio)butyric acid	-0.998147	0.00185318
AT1G68890	L-Leucyl-L-phenylalanine	-0.998146	0.00185428
AT5G44260	L-serine	-0.998145	0.00185526
AT3G02290	Glycine	-0.998144	0.00185578
AT5G67600	Ala-Gln	-0.99814	0.00186038
AT5G08180	beta-Alanine	-0.998136	0.00186379
AT3G02050	L-Citrulline	-0.998131	0.00186913
AT1G16720	Glycine	-0.998129	0.00187103
AT4G21105	gamma-Glutamylglutamic acid	-0.998128	0.00187152
AT4G26670	L-Alanyl-L-leucine	-0.998125	0.00187521
AT1G12280	3-N-Methyl-L-histidine	-0.998124	0.00187562
AT2G38740	3-Amino-4-methylpentanoic acid	-0.998122	0.00187805
AT1G75380	3-Amino-4-methylpentanoic acid	-0.99812	0.00188042
AT1G55840	H-HoArg-OH	-0.998115	0.00188538
AT2G22660	N-Hydroxyl-tryptamine	-0.998114	0.00188587
AT1G35420	N-Acetyl-Dl-glutamic acid	-0.998113	0.00188672
AT5G04800	Asp-phe	-0.998111	0.00188871
AT4G08980	glutathione disulfide	-0.998111	0.00188877
AT3G15580	L-Citrulline	-0.998107	0.00189313
AT2G22980	L-Glutamine	-0.998107	0.0018934
AT2G20230	Ala-gly	-0.998102	0.00189783
AT1G47490	L-Alanyl-L-Phenylalanine	-0.998097	0.00190326
AT1G06700	3-Amino-2-methylpropanoic acid	-0.998097	0.00190336
AT1G15260	S-(5'-Adenosyl)-L-methionine	-0.998096	0.00190444
AT2G46070	2-Aminoadipic acid	-0.998095	0.00190483
AT5G18570	L-Alanyl-L-leucine	-0.998095	0.00190499
AT1G07940	Gly-Tyr	-0.998095	0.00190534
AT3G14067	N-Hydroxyl-tryptamine	-0.998091	0.00190887
AT4G02050	3-N-Methyl-L-histidine	-0.99809	0.00190954
AT4G15530	3-N-Methyl-L-histidine	-0.99809	0.00191005
AT2G04160	trans-3-Hydroxy-L-proline	-0.998087	0.00191342
AT1G26960	3-Amino-4-methylpentanoic acid	-0.998086	0.00191378
AT3G55880	L-Pipecolate	-0.998086	0.00191434
AT1G60810	beta-Alanine	-0.998084	0.00191565
AT5G49730	L-Glutamine	-0.998082	0.00191842
AT2G33980	Aminomalonic acid	-0.998079	0.0019205
AT3G63380	L-Pipecolate	-0.998077	0.00192264
AT2G24230	DL-o-Tyrosine	-0.998076	0.00192353
AT1G12820	L-Glutamine	-0.998076	0.00192403
AT2G25620	Phe-Phe	-0.998076	0.00192428
AT2G03510	L-Proline	-0.998074	0.00192582
AT1G05210	Asp-phe	-0.998073	0.00192725
AT1G04920	trans-3-Hydroxy-L-proline	-0.998073	0.00192749
AT2G37650	Stachydrine	-0.99807	0.00192978
AT5G50630	N-Acetyl-L-methionine	-0.99807	0.00193047
AT4G37310	3-N-Methyl-L-histidine	-0.998068	0.0019318
AT5G45930	Phe-Phe	-0.998068	0.00193212
ATCG01050	L-Dihydroorotic acid	-0.998067	0.00193278
AT1G03220	isoleucine	-0.998067	0.00193294
AT4G16210	L-Citrulline	-0.998067	0.00193333
AT1G64065	Aspartic acid di-O-glucoside	-0.998066	0.00193396
AT3G18410	L-Saccharopine	-0.998066	0.00193426
AT5G11910	D-Proline	-0.998065	0.00193502
AT5G18360	L-arginine	-0.998065	0.00193503
AT5G61160	4-Hydroxyisoleucine	-0.998065	0.00193539
AT5G62840	Phe-Phe	-0.998063	0.00193675
AT2G26700	trans-3-Hydroxy-L-proline	-0.998062	0.00193758
AT3G63410	Glycyl-L-leucine	-0.998062	0.00193768
AT3G12620	Glycyl-L-leucine	-0.99806	0.00194017
AT1G68585	L-Glutamine	-0.99806	0.00194026
AT1G20880	3-Amino-4-methylpentanoic acid	-0.998059	0.00194089
AT5G19010	L-Glutamine	-0.998056	0.00194358
AT3G14205	N-Acetylalanine	-0.998056	0.00194377
AT1G04350	3-Amino-4-methylpentanoic acid	-0.998056	0.00194431
AT1G68740	3-N-Methyl-L-histidine	-0.998056	0.00194446
AT1G04920	DL-o-Tyrosine	-0.998055	0.00194507
AT4G22050	Glutamine	-0.998054	0.001946
AT2G35840	N-Acetyl-Dl-glutamic acid	-0.998052	0.00194785
AT3G17810	N-Hydroxyl-tryptamine	-0.998051	0.00194929
AT5G58120	Homoserine	-0.99805	0.00194984
AT1G07650	gamma-Glutamylglutamic acid	-0.99805	0.00195041
AT2G40260	L-Methionine sulfone	-0.998048	0.00195206
AT3G61220	N-Acetylalanine	-0.998044	0.00195558
AT1G11755	L-serine	-0.998044	0.00195598
AT4G24060	Gly-Tyr	-0.998042	0.00195811
AT1G50490	L-Alanyl-L-Phenylalanine	-0.998041	0.00195851
AT5G39860	N-Acetyl-L-Tyrosine	-0.998039	0.00196053
AT5G65020	L-Methionine sulfone	-0.998039	0.00196063
AT4G28460	L-Dihydroorotic acid	-0.998039	0.0019614
AT2G25605	Glycine	-0.998033	0.00196653
AT1G21600	Phe-Phe	-0.998029	0.00197135
AT5G08570	N2-Acetyl-L-lysine	-0.998028	0.00197238
AT5G05270	N-Acetyl-L-Tyrosine	-0.998028	0.00197245
AT1G07940	L-Glycyl-L-phenylalanine	-0.998026	0.00197422
AT4G35360	Stachydrine	-0.998024	0.00197625
AT5G52740	L-cysteine	-0.998022	0.0019782
AT5G08620	L-Alanyl-L-leucine	-0.99802	0.0019798
AT1G24140	L-cysteine	-0.99802	0.00197989
AT4G28880	N-Hydroxyl-tryptamine	-0.99802	0.0019803
AT1G03620	Oxidized glutathione	-0.998019	0.00198128
AT1G55690	DL-o-Tyrosine	-0.998016	0.00198424
AT5G56140	N-Hydroxyl-tryptamine	-0.998008	0.00199152
AT5G04910	N-Acetyl-L-methionine	-0.998008	0.00199224
AT5G18680	L-Citrulline	-0.998008	0.00199243
AT3G46130	N-Acetyl-L-glutamic acid	-0.998006	0.00199447
AT2G24170	L-serine	-0.998005	0.00199488
ATCG00780	L-Saccharopine	-0.998003	0.00199678
AT1G74870	Phe-Phe	-0.998002	0.0019976
AT1G07320	Asp-phe	-0.998001	0.00199926
AT5G12200	L-Citrulline	-0.997995	0.00200533
AT1G36310	L-Alanyl-L-leucine	-0.997994	0.00200556
AT5G01850	Ala-gly	-0.997993	0.002007
AT5G41761	Glutathione	-0.997993	0.00200746
AT1G53400	Aspartic acid di-O-glucoside	-0.997988	0.00201227
AT3G29240	Aspartic acid di-O-glucoside	-0.997987	0.00201296
AT1G18390	N-Acetyl-L-methionine	-0.997987	0.00201334
AT1G43890	N-Acetyl-Dl-glutamic acid	-0.997984	0.00201562
AT5G51660	beta-Alanine	-0.997983	0.00201747
AT4G26120	D-Proline	-0.997982	0.00201781
AT5G13170	N2-Acetyl-L-lysine	-0.997982	0.00201791
AT5G46790	Stachydrine	-0.997982	0.00201793
AT5G10745	L-Pipecolate	-0.997978	0.00202154
AT1G76950	D-Glutamic acid	-0.997978	0.00202216
AT3G56330	Asp-phe	-0.997977	0.00202252
AT4G23450	L-Homoserine	-0.997975	0.0020246
AT1G72910	L-Hydroxyproline	-0.997974	0.00202638
AT5G11960	L-Citrulline	-0.997974	0.00202647
AT2G17200	N-Acetylphenylalanine	-0.997971	0.00202949
AT2G05920	L-Alanyl-L-leucine	-0.99797	0.00202999
AT4G16110	3-Amino-4-methylpentanoic acid	-0.997968	0.00203196
AT4G25300	L-Citrulline	-0.997967	0.00203252
AT1G08760	N-Acetyl-Dl-glutamic acid	-0.997964	0.00203561
AT3G48070	S-(5'-Adenosyl)-L-methionine	-0.997963	0.00203702
AT4G12290	DL-Citrulline	-0.997963	0.00203728
AT1G69740	beta-Alanine	-0.997962	0.00203777
AT1G60850	beta-Alanine	-0.997961	0.00203928
AT1G74290	L-Histidine	-0.997959	0.00204114
AT5G11640	beta-Alanine methyl ester hydrochloride	-0.997958	0.00204218
AT5G53160	L-Citrulline	-0.997957	0.0020427
AT1G67280	Stachydrine	-0.997956	0.00204375
AT4G15560	N-Acetyl-Dl-serine	-0.997955	0.00204526
AT1G18800	L-Alanyl-L-leucine	-0.997948	0.00205153
AT1G80920	N-Acetyl-L-glutamic acid	-0.997948	0.00205222
AT1G26930	Cycloleucine	-0.997947	0.00205304
AT1G12160	3-Amino-4-methylpentanoic acid	-0.997947	0.00205314
AT2G21500	L-lysine	-0.997947	0.00205331
AT5G01980	D-Histidine	-0.997946	0.00205368
AT1G75860	Glycyl-L-leucine	-0.997946	0.00205376
AT1G08697	D-glutamine	-0.99794	0.00205958
AT5G53140	Asp-phe	-0.997939	0.00206139
AT5G45140	beta-Alanine	-0.997938	0.0020615
AT5G13810	3-Amino-4-methylpentanoic acid	-0.997937	0.00206255
AT1G05900	2-Amino-4-(methylthio)butyric acid	-0.997937	0.00206258
AT3G54510	Homoserine	-0.997935	0.00206469
AT1G53570	Ala-gly	-0.997935	0.00206499
AT2G37520	2-Amino-4-(methylthio)butyric acid	-0.997932	0.002068
AT2G20610	N-Acetylalanine	-0.997931	0.00206892
AT3G48100	N-Acetyl-L-Tyrosine	-0.997927	0.00207258
AT2G19640	Asp-phe	-0.997927	0.00207286
AT4G17650	beta-Alanine	-0.997926	0.00207368
AT1G16500	L-Leucyl-L-phenylalanine	-0.997926	0.00207417
AT5G66880	Ala-gly	-0.997925	0.0020749
AT1G06560	L-Alanyl-L-Phenylalanine	-0.997924	0.00207551
AT2G25680	L-Glutamine	-0.997924	0.00207567
AT1G59590	L-Histidine	-0.997924	0.0020757
AT5G35450	3-Amino-4-methylpentanoic acid	-0.997922	0.00207764
AT1G80760	L-Histidine	-0.997921	0.00207925
AT4G33240	Aspartic acid di-O-glucoside	-0.99792	0.00207972
AT1G18030	Aspartic acid di-O-glucoside	-0.997917	0.00208316
AT5G57010	L-Homocystine	-0.997916	0.00208367
AT5G21090	Proline	-0.997915	0.0020848
AT5G62360	L-Citrulline	-0.997914	0.00208577
AT5G35460	Glycine	-0.997914	0.00208603
AT4G17680	Phenprobamate	-0.997914	0.00208646
AT1G09140	D-glutamine	-0.997913	0.00208663
AT4G31850	Phe-Phe	-0.997913	0.00208704
AT3G07565	Glycine	-0.997911	0.00208862
AT5G14610	L-serine	-0.997911	0.002089
AT5G60790	L-Alanyl-L-leucine	-0.997911	0.00208945
AT5G58640	Glycyl-L-leucine	-0.997905	0.00209535
AT2G35840	Glycine	-0.997904	0.00209615
AT3G54890	S-(5'-Adenosyl)-L-methionine	-0.997904	0.0020963
novel.2	H-HoArg-OH	-0.997904	0.00209643
AT5G10460	Ala-Gln	-0.997903	0.0020973
AT2G20690	Phe-Phe	-0.997902	0.00209782
AT1G33120	Fmoc-Ile-OH	-0.9979	0.00210037
AT4G30560	Asp-phe	-0.997899	0.00210063
AT3G27690	D-Phenylalanine	-0.997896	0.00210388
AT4G22240	Glycine	-0.997895	0.00210467
AT3G18250	L-Pipecolate	-0.997892	0.00210781
AT3G18730	L-Valine	-0.997889	0.00211066
AT2G01400	L-Histidine	-0.997888	0.00211229
AT1G76950	trans-3-Hydroxy-L-proline	-0.997886	0.00211366
AT4G17300	N-Acetyl-L-Tyrosine	-0.997885	0.00211539
AT2G02160	Stachydrine	-0.997884	0.0021155
AT1G03220	DL-o-Tyrosine	-0.997884	0.00211581
AT5G64350	Homoserine	-0.997883	0.00211671
AT3G15810	N-Acetyl-Dl-glutamic acid	-0.997883	0.0021175
AT2G23930	Asp-phe	-0.997882	0.00211757
AT3G61160	N-Hydroxyl-tryptamine	-0.997882	0.00211816
AT5G08680	L-Valine	-0.99788	0.00211956
AT1G07310	L-Alanine	-0.997877	0.002123
AT5G50460	Fmoc-Ile-OH	-0.997875	0.0021249
AT1G77490	N-Acetyl-L-Tyrosine	-0.997875	0.00212504
AT1G62800	L-Histidine	-0.997875	0.00212526
AT2G18710	L-Saccharopine	-0.997874	0.00212605
AT5G03220	Ala-Gln	-0.997871	0.00212866
AT1G16150	Fmoc-Ile-OH	-0.997871	0.00212941
AT5G19350	L-lysine	-0.99787	0.00212965
AT2G03330	N-Hydroxyl-tryptamine	-0.997866	0.0021338
AT1G80070	Glycyl-L-leucine	-0.997863	0.00213657
AT5G47240	N-Hydroxyl-tryptamine	-0.997861	0.0021391
AT1G62380	S-(5'-Adenosyl)-L-methionine	-0.997861	0.00213911
AT1G22040	DL-Citrulline	-0.997858	0.00214173
AT5G21090	N-Acetylphenylalanine	-0.997856	0.00214449
AT4G27490	beta-Alanine	-0.997854	0.0021458
AT5G61250	D-Proline	-0.997854	0.00214583
AT5G52520	L-Homocystine	-0.997853	0.00214697
AT3G57610	L-Alanyl-L-Phenylalanine	-0.99785	0.0021498
AT1G69935	N-Hydroxyl-tryptamine	-0.997848	0.00215188
AT4G21980	L-Citrulline	-0.997847	0.00215337
AT5G07080	N-Acetyl-Dl-serine	-0.997846	0.00215435
AT3G06778	2-Aminoadipic acid	-0.997842	0.00215799
AT4G13050	beta-Alanine	-0.997841	0.00215856
AT5G35180	2-Amino-4-(methylthio)butyric acid	-0.997841	0.00215924
AT1G22910	Histidine	-0.997837	0.00216341
AT2G19560	Aspartic acid di-O-glucoside	-0.997833	0.00216674
AT3G45970	Proline	-0.997833	0.00216691
AT1G64370	3-Amino-4-methylpentanoic acid	-0.997832	0.0021677
AT3G54140	L-Glutamine	-0.99783	0.00217023
AT1G33140	L-Leucyl-L-phenylalanine	-0.997829	0.0021708
AT3G46220	Glutathione	-0.997829	0.00217139
AT2G38320	isoleucine	-0.997828	0.00217198
AT4G00940	Ala-gly	-0.997827	0.00217292
AT5G54900	L-Saccharopine	-0.997825	0.00217454
AT2G40840	DL-Citrulline	-0.997824	0.00217586
AT3G59540	Asp-phe	-0.997824	0.00217603
AT3G14067	DL-Citrulline	-0.997824	0.00217617
AT4G10925	3-N-Methyl-L-histidine	-0.997824	0.00217629
AT2G37720	L-Methionine sulfone	-0.997823	0.00217735
AT5G64620	L-Alanyl-L-Phenylalanine	-0.997821	0.00217854
AT2G35150	Oxidized glutathione	-0.99782	0.0021802
AT4G31040	L-Leucyl-L-alanine	-0.997819	0.00218069
AT4G09990	L-Methionine sulfone	-0.997817	0.00218348
AT4G14110	Gly-Tyr	-0.997815	0.0021846
AT2G34690	Glycine	-0.997812	0.00218804
AT4G26080	Glycine	-0.997811	0.0021892
AT5G54310	3-N-Methyl-L-histidine	-0.997809	0.00219088
AT2G06185	L-Homoserine	-0.997809	0.00219119
AT2G46220	Glutathione	-0.997807	0.00219264
AT1G13170	2-Aminoadipic acid	-0.997807	0.00219346
AT5G05380	N-Hydroxyl-tryptamine	-0.997806	0.00219366
AT1G22040	L-Citrulline	-0.997806	0.00219405
AT3G18680	L-Alanyl-L-Phenylalanine	-0.997804	0.00219587
AT1G09560	L-Alanine	-0.997803	0.00219676
AT3G06590	DL-Citrulline	-0.997798	0.00220202
AT3G07740	L-arginine	-0.997797	0.00220349
AT5G64190	L-Histidine	-0.997796	0.00220442
AT1G04920	D-Glutamic acid	-0.997795	0.00220535
AT4G35580	3-N-Methyl-L-histidine	-0.997792	0.00220823
AT1G22300	Fmoc-Ile-OH	-0.997791	0.00220858
AT1G03850	3-N-Methyl-L-histidine	-0.997791	0.00220867
AT2G27920	D-Proline	-0.997789	0.00221088
AT4G18950	Gly-Tyr	-0.997789	0.00221119
AT1G25480	3-Amino-4-methylpentanoic acid	-0.997789	0.00221121
AT2G22400	beta-Alanine	-0.997787	0.00221267
AT1G04200	Asp-phe	-0.997787	0.00221335
AT3G62780	L-cysteine	-0.997787	0.0022135
AT4G36670	L-Glutamine	-0.997786	0.00221405
AT3G09730	L-serine	-0.997785	0.00221452
AT3G13100	L-lysine	-0.997785	0.00221517
AT2G20210	L-Histidine	-0.997785	0.00221542
AT1G01420	3-Amino-4-methylpentanoic acid	-0.997783	0.00221729
AT2G29980	L-Leucine	-0.997782	0.00221792
AT4G09570	Asp-phe	-0.997782	0.00221813
AT4G23150	1-Methylpiperidine-2-carboxylic acid	-0.997782	0.00221849
AT2G41040	N-Acetyl-L-glutamic acid	-0.997781	0.00221898
AT1G53875	N-Acetylalanine	-0.99778	0.00221956
AT5G11640	4-Aminobutyric acid	-0.99778	0.00222021
AT1G35210	Glutamine	-0.99778	0.00222044
AT1G22140	N-Acetyl-Dl-glutamic acid	-0.997779	0.00222099
AT5G56960	L-Leucyl-L-alanine	-0.997778	0.00222173
AT1G13195	Glycine	-0.997776	0.00222352
AT5G64870	L-Homoserine	-0.997776	0.00222374
AT5G38895	D-Proline	-0.997775	0.00222475
AT5G58520	Glycine	-0.997773	0.00222665
AT4G13750	beta-Alanine	-0.997772	0.00222775
AT4G22890	N-Acetyl-Dl-glutamic acid	-0.997772	0.00222849
AT4G38540	N-Acetyl-L-glutamic acid	-0.997771	0.00222912
AT2G29400	N-Acetylphenylalanine	-0.997771	0.0022293
AT3G62150	N-Acetyl-L-glutamic acid	-0.997769	0.00223071
AT1G33840	Proline	-0.997768	0.00223163
AT5G40240	L-Pipecolate	-0.997768	0.00223214
AT2G37520	Glycine	-0.997767	0.00223271
AT1G78880	Stachydrine	-0.997764	0.00223557
AT2G20670	Glutathione	-0.997764	0.00223601
AT3G55090	beta-Alanine	-0.99776	0.00223985
AT1G09210	Nepsilon-Acetyl-L-lysine	-0.99776	0.00224034
AT1G06820	N-Acetyl-L-Tyrosine	-0.997758	0.00224155
AT3G55040	L-cysteine	-0.997758	0.00224175
AT2G36630	6-Aminohexanoic acid	-0.997758	0.00224206
AT1G21920	N-Hydroxyl-tryptamine	-0.997756	0.00224438
AT5G11740	Fmoc-Ile-OH	-0.997755	0.00224529
AT1G23970	L-Glutamine	-0.997754	0.00224554
AT1G78530	L-serine	-0.997754	0.00224616
AT5G02100	Pipecolic acid	-0.997751	0.00224893
novel.41	N-Acetyl-L-methionine	-0.99775	0.00224991
AT3G50660	DL-Leucine	-0.997749	0.00225142
AT1G52870	3-Amino-4-methylpentanoic acid	-0.997748	0.00225228
AT5G07830	3-N-Methyl-L-histidine	-0.997747	0.00225255
AT3G54826	Stachydrine	-0.997747	0.00225277
AT1G15030	D-Glutamic acid	-0.997747	0.00225332
AT3G60830	Fmoc-Ile-OH	-0.997742	0.0022575
AT3G41768	gamma-Glutamylglutamic acid	-0.997739	0.00226122
AT2G23340	N2-Acetyl-L-lysine	-0.997739	0.00226137
AT5G55170	D-Histidine	-0.997738	0.00226217
AT2G19190	Proline	-0.997736	0.00226368
AT1G16740	L-Valine	-0.997734	0.00226598
AT5G13410	S-(5'-Adenosyl)-L-methionine	-0.997733	0.00226669
AT3G09030	D-Proline	-0.997733	0.00226714
AT5G04600	N-Acetyl-L-Tyrosine	-0.99773	0.00226976
AT5G66550	L-Alanyl-L-leucine	-0.997729	0.00227145
AT4G02260	Glutathione	-0.997727	0.00227314
AT4G18580	3-N-Methyl-L-histidine	-0.997726	0.00227407
AT4G17900	Ala-gly	-0.997722	0.00227849
AT3G48870	L-serine	-0.997715	0.00228484
AT4G36945	D-Asparagine	-0.997712	0.00228837
AT1G56110	beta-Alanine	-0.997711	0.00228909
AT4G22890	Aspartic acid di-O-glucoside	-0.99771	0.00228967
AT3G50500	Pipecolic acid	-0.99771	0.00229003
AT5G08335	L-Pipecolate	-0.997709	0.0022914
AT1G35620	L-Histidine	-0.997706	0.00229353
AT3G22890	DL-Citrulline	-0.997706	0.00229434
AT5G22690	Gly-Phe	-0.997704	0.00229561
AT2G07739	D-Proline	-0.997704	0.00229602
AT3G26090	Pipecolic acid	-0.997703	0.0022967
AT3G21820	L-serine	-0.997702	0.00229793
AT2G44578	L-Asparagine	-0.997701	0.00229899
AT5G62360	DL-Citrulline	-0.997698	0.00230159
AT1G52380	Gly-Tyr	-0.997698	0.00230238
AT3G47860	L-serine	-0.997697	0.00230305
AT1G30970	L-Dihydroorotic acid	-0.997695	0.00230476
AT5G19855	N-Acetyl-L-glutamic acid	-0.997694	0.00230557
AT2G20360	L-Alanyl-L-leucine	-0.997694	0.00230581
AT4G15200	Glutathione	-0.997692	0.00230751
AT3G43210	2-Amino-4-(methylthio)butyric acid	-0.997691	0.00230919
AT2G45540	L-Leucyl-L-alanine	-0.99769	0.00230994
AT3G12270	beta-Alanine	-0.99769	0.00231009
AT4G30340	S-(5'-Adenosyl)-L-methionine	-0.997688	0.00231165
AT2G18600	L-Pipecolate	-0.997687	0.00231255
AT1G19660	N-Hydroxyl-tryptamine	-0.997686	0.0023136
AT2G24230	trans-3-Hydroxy-L-proline	-0.997686	0.00231419
AT5G64450	3-N-Methyl-L-histidine	-0.997684	0.00231597
AT1G21910	3-Amino-4-methylpentanoic acid	-0.997682	0.00231805
AT5G49990	D-glutamine	-0.997681	0.00231904
AT1G69040	L-Saccharopine	-0.997678	0.00232152
AT1G13930	Stachydrine	-0.997678	0.00232194
AT5G62100	Glutathione	-0.997677	0.00232261
AT2G39350	L-serine	-0.997677	0.00232309
AT5G57460	N-Acetyl-L-Tyrosine	-0.997675	0.00232499
AT4G17560	L-Alanyl-L-leucine	-0.997675	0.00232515
AT3G47000	L-Citrulline	-0.997669	0.0023307
AT4G25340	Phe-Phe	-0.997669	0.0023308
AT1G48570	L-Alanyl-L-leucine	-0.997668	0.00233185
AT2G37170	2-Amino-4-(methylthio)butyric acid	-0.997667	0.00233272
AT3G47490	S-(5'-Adenosyl)-L-methionine	-0.997666	0.00233352
AT5G02590	beta-Alanine	-0.997666	0.00233356
AT1G49410	beta-Alanine	-0.997666	0.00233377
AT5G04800	L-Leucyl-L-phenylalanine	-0.997666	0.0023338
AT5G46250	D-Proline	-0.997666	0.00233428
AT5G13870	D-glutamine	-0.997665	0.0023354
AT5G08130	L-Alanyl-L-leucine	-0.997663	0.0023374
AT1G78260	DL-o-Tyrosine	-0.997661	0.0023392
AT2G04450	L-Glycyl-L-phenylalanine	-0.99766	0.00234032
AT4G12290	L-Citrulline	-0.997659	0.00234088
AT1G44760	L-Methionine sulfone	-0.997657	0.00234307
AT3G06655	trans-3-Hydroxy-L-proline	-0.997656	0.00234369
AT1G13195	N-Acetyl-L-glutamic acid	-0.997655	0.00234455
AT1G55450	L-Alanyl-L-leucine	-0.997655	0.0023446
AT5G47120	L-lysine	-0.997655	0.00234486
AT5G56960	Glycyl-L-leucine	-0.997654	0.00234573
AT1G67920	N-Acetyl-L-methionine	-0.997654	0.00234615
AT3G13330	glutathione disulfide	-0.997651	0.00234875
AT1G67120	Gly-Phe	-0.997651	0.00234937
AT5G48730	beta-Alanine	-0.997648	0.00235191
AT5G63940	gamma-Glutamate-Cysteine	-0.997647	0.00235256
AT2G39700	Ala-Gln	-0.997647	0.00235271
AT1G47900	D-Glutamic acid	-0.997643	0.00235695
AT3G15820	3-N-Methyl-L-histidine	-0.997642	0.00235759
AT1G68910	Glycine	-0.99764	0.00235976
AT3G04420	3-N-Methyl-L-histidine	-0.997639	0.00236084
AT1G17430	H-HoArg-OH	-0.997639	0.00236092
AT3G19180	DL-Leucine	-0.997638	0.00236188
AT5G40280	Oxidized glutathione	-0.997637	0.00236315
AT2G20230	D-glutamine	-0.997637	0.00236323
AT3G20250	D-Proline	-0.997635	0.00236514
AT5G11740	L-Glycyl-L-phenylalanine	-0.997633	0.00236718
AT5G19240	L-Glycyl-L-phenylalanine	-0.997632	0.00236788
AT4G02405	DL-Glutamine	-0.997632	0.00236819
AT3G01690	L-Histidine	-0.99763	0.00236979
AT1G29050	L-Pipecolate	-0.997629	0.00237084
AT5G14450	Asp-phe	-0.997629	0.00237148
AT3G02090	Glycyl-L-leucine	-0.997628	0.00237168
AT1G14880	N-Acetylphenylalanine	-0.997628	0.00237168
AT4G33010	D-Proline	-0.997628	0.00237184
AT3G10380	Fmoc-Ile-OH	-0.997627	0.00237301
AT5G49015	Glycine	-0.997627	0.00237332
AT3G22330	Phe-Phe	-0.997624	0.00237608
AT1G18330	L-Glutamine	-0.997621	0.002379
AT1G18030	N-Acetyl-Dl-glutamic acid	-0.99762	0.0023797
AT2G03330	DL-Citrulline	-0.997619	0.00238057
AT3G26100	L-Citrulline	-0.997619	0.00238066
AT2G32930	L-Alanyl-L-Phenylalanine	-0.997618	0.00238164
AT5G55400	6-Aminohexanoic acid	-0.997618	0.0023823
AT3G16910	L-Proline	-0.997617	0.00238297
AT1G18470	Pipecolic acid	-0.997617	0.00238322
AT5G14520	L-Alanyl-L-leucine	-0.997613	0.00238682
AT1G09690	L-Leucyl-L-phenylalanine	-0.997612	0.00238766
AT1G09932	N-Acetylputrescine	-0.99761	0.00239035
AT2G23840	N-Acetyl-L-glutamic acid	-0.997609	0.00239086
AT5G57560	L-Hydroxyproline	-0.997608	0.00239183
AT5G07090	Asp-phe	-0.997607	0.00239331
AT3G61700	L-Saccharopine	-0.997606	0.00239421
ATCG01210	3-Amino-2-methylpropanoic acid	-0.997603	0.00239669
AT5G66080	L-Leucyl-L-phenylalanine	-0.997603	0.00239715
AT2G20860	3-Amino-2-methylpropanoic acid	-0.997603	0.0023973
AT3G49160	beta-Alanine	-0.997603	0.00239735
AT2G40000	Glycine	-0.997601	0.00239904
AT2G39050	Glycine	-0.9976	0.00239967
AT5G28770	H-HoArg-OH	-0.9976	0.00240015
AT4G24480	D-Glutamic acid	-0.997599	0.00240148
AT3G52430	L-Homoserine	-0.997596	0.00240383
AT5G48880	Glutathione	-0.997596	0.00240404
AT2G31510	L-Glutamine	-0.997596	0.00240417
AT3G18290	L-Hydroxyproline	-0.997593	0.0024065
AT2G25450	N-Acetyl-L-glutamic acid	-0.997592	0.00240811
AT1G01110	L-Leucyl-L-phenylalanine	-0.99759	0.00240971
AT1G11300	D-Proline	-0.99759	0.00240979
AT5G53800	D-Proline	-0.99759	0.00240996
AT3G06500	DL-Citrulline	-0.99759	0.00241035
AT1G56660	N2-Acetyl-L-lysine	-0.997589	0.00241067
AT5G49710	Aspartic acid di-O-glucoside	-0.997589	0.00241111
AT4G30090	DL-Leucine	-0.997589	0.00241125
AT4G18195	Phe-Phe	-0.997588	0.00241204
AT4G01600	3-Amino-4-methylpentanoic acid	-0.997588	0.00241249
AT5G20350	Glutamine	-0.997585	0.00241451
AT1G22930	3-Amino-4-methylpentanoic acid	-0.997585	0.00241547
AT1G07040	3-Amino-4-methylpentanoic acid	-0.997584	0.00241626
AT1G08465	3-N-Methyl-L-histidine	-0.997584	0.00241638
AT2G41220	D-Proline	-0.997583	0.00241669
AT4G20820	N-Hydroxyl-tryptamine	-0.997582	0.00241835
AT1G31600	L-Alanyl-L-Phenylalanine	-0.99758	0.00242004
AT4G21770	L-Alanyl-L-leucine	-0.99758	0.00242019
AT1G75840	L-Leucyl-L-phenylalanine	-0.997579	0.00242101
AT5G51200	L-Alanyl-L-leucine	-0.997578	0.00242235
AT5G27220	3-N-Methyl-L-histidine	-0.997575	0.0024246
AT5G41460	N-Acetyl-L-Tyrosine	-0.997574	0.00242551
AT4G20820	DL-Citrulline	-0.997574	0.00242613
AT5G25900	Ala-Gln	-0.997571	0.00242889
AT3G60410	L-Histidine	-0.99757	0.00242986
AT2G31840	Phe-Phe	-0.99757	0.0024304
AT3G04710	L-serine	-0.997569	0.00243105
AT4G14320	L-Alanyl-L-Phenylalanine	-0.997568	0.00243231
AT3G20510	Fmoc-Ile-OH	-0.997566	0.00243359
AT3G16510	Histidine	-0.997565	0.0024346
AT1G65295	2-Aminoadipic acid	-0.997564	0.00243635
AT1G56110	L-Alanyl-L-leucine	-0.997563	0.00243666
AT1G11545	L-Saccharopine	-0.997563	0.00243668
AT4G03100	L-serine	-0.997562	0.00243817
AT5G67150	N-Acetylalanine	-0.997561	0.00243881
AT4G37470	L-Histidine	-0.997561	0.00243888
AT2G28840	N-Acetyl-Dl-glutamic acid	-0.997561	0.00243933
AT2G31130	DL-Citrulline	-0.99756	0.00243953
AT1G75390	L-Pipecolate	-0.997559	0.00244106
AT1G22710	H-HoArg-OH	-0.997559	0.00244116
AT3G54050	N-Acetyl-L-leucine	-0.997557	0.00244344
AT5G56490	2-Aminoadipic acid	-0.997556	0.00244438
AT3G48310	Aspartic acid di-O-glucoside	-0.997554	0.00244557
AT3G06930	L-Methionine sulfone	-0.997554	0.00244643
AT5G04530	N-Acetyl-Dl-serine	-0.997553	0.00244725
AT1G68130	D-Proline	-0.997552	0.0024477
AT1G06090	6-Aminohexanoic acid	-0.997546	0.00245408
AT4G14390	L-Homoserine	-0.997545	0.00245459
AT3G55620	DL-o-Tyrosine	-0.997545	0.00245486
AT2G01910	L-Threonine	-0.997544	0.00245615
AT5G63850	L-Glutamine	-0.997542	0.00245815
AT2G30440	L-lysine	-0.997539	0.00246136
AT4G37310	L-Citrulline	-0.997537	0.00246322
AT1G78260	isoleucine	-0.997536	0.0024637
AT5G11700	L-Valine	-0.997535	0.00246461
AT1G01440	Ala-gly	-0.997534	0.0024664
AT3G20500	N-Acetylputrescine	-0.997533	0.00246674
AT5G63800	3-Amino-4-methylpentanoic acid	-0.99753	0.00247043
AT1G18880	2-Amino-4-(methylthio)butyric acid	-0.997528	0.00247192
AT1G32080	D-Asparagine	-0.997528	0.00247207
AT1G67870	L-Citrulline	-0.997527	0.00247251
AT5G01450	DL-Glutamine	-0.997527	0.00247282
[truncated: 14,690 more rows]

## Sheet: Table S6
Pearson correlation analysis between DEGs and DAMs unique to BL+Pyr
Var1	Var2	cor	p_value
methylNaringenin C-pentoside	AT1G16350	-0.99999	9.74924e-06
Indole-3-Carboxaldehyde	AT1G01920	-0.999982	1.83083e-05
N'-p-Coumaroyl agmatine	AT2G20880	-0.999976	2.43011e-05
D-Glucose	AT1G21650	-0.999975	2.46358e-05
(-)-Menthol	AT1G13790	-0.999966	3.43322e-05
Tangeretin	AT5G06570	-0.999965	3.49718e-05
Dihydroartemisinic acid	AT5G63310	-0.999965	3.50593e-05
alpha-D-Galactose 1-phosphate	AT3G06070	-0.999963	3.70257e-05
Erucic acid	AT1G34120	-0.999961	3.85478e-05
(-)-Menthol	AT5G10840	-0.999961	3.86123e-05
Ambroxane	AT4G23730	-0.999957	4.3115e-05
Ambroxane	AT4G12030	-0.99995	5.04429e-05
N-p-Coumaroylputrescine	AT2G44920	-0.999942	5.82932e-05
Sakuranetin	AT5G27700	-0.999933	6.69591e-05
N-(9H-Purin-6-ylcarbamoyl)threonine	AT1G07530	-0.99993	6.95867e-05
MAG (18:4)	AT5G11900	-0.999928	7.19301e-05
(-)-Gallocatechin	AT5G44210	-0.99991	8.97804e-05
Adenosine 5'-Diphosphate	AT4G39770	-0.999909	9.12876e-05
O-methylnaringenin C-pentoside	AT5G60840	-0.999905	9.45995e-05
Adipic acid	AT3G27170	-0.999901	9.93894e-05
Sakuranetin	AT4G00490	-0.999891	0.000109282
Selgin C-hexoside	AT2G45770	-0.999888	0.000111587
3-Indoleacetonitrile	AT1G67785	-0.999877	0.000122541
Punicic acid	AT4G36150	-0.999873	0.000127152
Sakuranetin	AT5G37540	-0.999871	0.000129206
Erucic acid	AT1G79630	-0.999867	0.00013269
Apigenin C-pentoside	novel.1	-0.999861	0.000139436
alpha-D-Galactose 1-phosphate	AT1G19910	-0.99986	0.000140315
methylNaringenin C-pentoside	AT4G11830	-0.99986	0.000140369
Sakuranetin	AT1G62780	-0.999859	0.000140671
Erucic acid	AT2G01460	-0.999857	0.00014301
2,6-Di-tert-butylphenol	AT2G40430	-0.999856	0.00014417
Sakuranetin	AT5G45750	-0.999853	0.00014734
Sakuranetin	AT5G27770	-0.999851	0.000148709
D-Erythrose 4-phosphate	AT2G15830	-0.999848	0.000151899
Sorbitol 6-phosphate	AT2G31510	-0.999839	0.000160798
Sorbitol 6-phosphate	AT5G54660	-0.999839	0.000161415
Indole-3-Carboxaldehyde	AT3G26410	-0.999837	0.000163045
3-Indoleacetonitrile	AT1G59840	-0.999833	0.000167408
Sorbitol 6-phosphate	AT1G69850	-0.999829	0.000170841
Methylguanidine	AT4G09000	-0.999826	0.000173573
2,6-Di-tert-butylphenol	AT5G64640	-0.999817	0.000182809
D-Glucose	AT1G76810	-0.999816	0.00018427
Adipic acid	AT1G49780	-0.999811	0.00018945
Selgin C-hexoside	AT5G11240	-0.999807	0.000192817
N'-p-Coumaroyl agmatine	AT1G77810	-0.999801	0.000198879
Adipic acid	AT4G36670	-0.999796	0.00020393
D-Erythrose 4-phosphate	AT1G17680	-0.999795	0.000205198
Apigenin C-pentoside	AT5G47210	-0.999793	0.000206987
D-Glucose	AT3G07430	-0.99979	0.000210074
alpha-D-Galactose 1-phosphate	AT1G17450	-0.999788	0.000212329
D-Erythrose 4-phosphate	AT5G38860	-0.999781	0.000219272
D-Glucose	AT1G01100	-0.999774	0.000225894
Artemether	AT1G55890	-0.999767	0.000232989
N-(9H-Purin-6-ylcarbamoyl)threonine	AT5G02810	-0.999766	0.000233816
2,6-Di-tert-butylphenol	AT1G32500	-0.999766	0.000233825
Calceolarioside B	AT1G16350	-0.999764	0.000236232
2,6-Di-tert-butylphenol	AT3G61770	-0.999762	0.000237659
D-Asparagine	AT5G67630	-0.999762	0.000238277
D-Glucose	AT1G15730	-0.999753	0.000247214
alpha-D-Galactose 1-phosphate	AT1G02640	-0.999747	0.000253279
N-p-Coumaroylputrescine	AT1G76240	-0.999742	0.000257784
Denin	AT1G19570	-0.999739	0.000261291
MAG (18:4)	AT1G29395	-0.999732	0.000267678
Denin	AT5G41120	-0.999728	0.000271784
D-Glucose 6-phosphate	AT5G41590	-0.999722	0.000277699
Artemether	AT5G45390	-0.999717	0.000282854
Sorbitol 6-phosphate	AT1G09910	-0.999711	0.000288558
D-Asparagine	AT5G52900	-0.999705	0.000295438
D-Glucose 6-phosphate	AT1G60490	-0.999705	0.000295472
Artemether	AT5G13120	-0.999694	0.000305598
Adenosine 5'-Diphosphate	AT1G25570	-0.999693	0.000306643
LysoPC 18:1	AT3G09210	-0.999691	0.000308771
Ambroxane	AT2G22980	-0.999689	0.000310501
LysoPC 18:1	AT3G11400	-0.999685	0.00031509
Cytidine	AT1G14260	-0.999682	0.000318055
Apigenin C-pentoside	AT3G53460	-0.999681	0.000319189
2-Phenylethylamine	AT2G23170	-0.999673	0.000327295
(-)-Menthol	AT1G47380	-0.999672	0.000327771
Adipic acid	AT2G22980	-0.99967	0.000329554
Dihydroartemisinic acid	AT5G37540	-0.999669	0.000330973
Sorbitol 6-phosphate	AT2G27500	-0.999668	0.000331953
Artemether	AT2G43630	-0.999668	0.000332197
N-p-Coumaroylputrescine	AT1G31130	-0.999666	0.000333974
Adipic acid	AT4G15920	-0.999664	0.000335632
D-Asparagine	AT5G17270	-0.999658	0.000341997
Apigenin C-pentoside	AT1G71840	-0.999654	0.000345937
Sorbitol 6-phosphate	AT5G19010	-0.999651	0.000349201
Calceolarioside B	AT4G11830	-0.999651	0.000349375
N-(9H-Purin-6-ylcarbamoyl)threonine	AT1G08110	-0.999649	0.000351203
O-methylnaringenin C-pentoside	AT2G38940	-0.999647	0.00035338
Dihydroartemisinic acid	AT3G21200	-0.999646	0.000353784
(-)-Menthol	AT4G30825	-0.999646	0.000353786
LysoPC 18:1	AT1G03475	-0.999642	0.000357853
alpha-D-Galactose 1-phosphate	AT3G61060	-0.999638	0.000361566
LysoPC 18:1	AT1G78440	-0.999627	0.000372643
(-)-Gallocatechin	AT5G02530	-0.999625	0.000374742
D-Glucose	AT1G07030	-0.999624	0.000376181
Monopalmitin	AT3G62250	-0.999611	0.000388916
(-)-Menthol	AT2G47240	-0.999607	0.000393165
Dihydroartemisinic acid	AT4G00490	-0.999607	0.000393447
Calceolarioside B	AT3G25520	-0.999602	0.000397721
3-Indoleacetonitrile	AT2G26640	-0.999597	0.000402687
D-Glucose	AT3G25470	-0.999596	0.000404102
Sakuranetin	AT3G21200	-0.999587	0.000413074
Selgin C-hexoside	AT1G04190	-0.99958	0.000419652
D-Glucose	AT5G40160	-0.999577	0.000423211
2,6-Di-tert-butylphenol	AT1G04680	-0.999576	0.000424394
Sakuranetin	AT5G17710	-0.999567	0.000433216
LysoPC 18:1	AT5G63510	-0.999556	0.000443602
Apigenin C-pentoside	AT4G31950	-0.999551	0.000449047
Indole-3-Carboxaldehyde	AT3G58620	-0.999545	0.000455178
alpha-D-Galactose 1-phosphate	AT2G15695	-0.999544	0.000455877
2,6-Di-tert-butylphenol	AT1G21600	-0.999542	0.000458231
Adipic acid	AT2G02930	-0.99954	0.000459834
D-Erythrose 4-phosphate	AT5G59700	-0.999534	0.000466421
Ambroxane	AT4G36670	-0.99953	0.00047044
Sakuranetin	AT4G34760	-0.999527	0.00047284
Sakuranetin	AT3G60210	-0.999504	0.000495844
Adenosine 5'-Diphosphate	AT1G73480	-0.999491	0.000508799
D-Glucose 6-phosphate	AT4G13550	-0.99949	0.00050989
Artemether	AT2G04520	-0.999474	0.000526042
D-Glucose	AT1G32470	-0.99947	0.000529708
Erucic acid	AT4G12980	-0.999465	0.000534785
Sorbitol 6-phosphate	AT1G79670	-0.999463	0.00053673
(-)-Menthol	AT3G55330	-0.999462	0.000537766
Adipic acid	AT1G68830	-0.99946	0.000540012
Monopalmitin	AT4G30980	-0.999456	0.000544327
N-(9H-Purin-6-ylcarbamoyl)threonine	AT3G21260	-0.999454	0.000545559
Denin	AT4G32960	-0.99945	0.000549756
D-Erythrose 4-phosphate	AT3G19710	-0.999449	0.000550813
D-Glucose	AT2G39990	-0.999441	0.00055851
O-methylnaringenin C-pentoside	AT5G57870	-0.999437	0.000562882
MAG (18:4)	AT3G06610	-0.999437	0.000563484
alpha-D-Galactose 1-phosphate	AT4G29820	-0.999424	0.000575659
N-(9H-Purin-6-ylcarbamoyl)threonine	AT1G09490	-0.999418	0.000581667
alpha-D-Galactose 1-phosphate	AT5G67330	-0.999418	0.000581914
Apigenin C-pentoside	AT4G34670	-0.999408	0.000591691
methylNaringenin C-pentoside	AT3G14450	-0.999407	0.00059323
Sakuranetin	AT1G47260	-0.999407	0.000593325
Ambroxane	AT3G44260	-0.999407	0.000593463
Selgin C-hexoside	AT4G18480	-0.999405	0.000594811
Dihydroartemisinic acid	AT1G61580	-0.999398	0.00060181
Selgin C-hexoside	AT1G20830	-0.999398	0.000602298
methylNaringenin C-pentoside	AT3G25520	-0.999393	0.000607336
(-)-Gallocatechin	AT4G08500	-0.999389	0.000611086
Cytidine	AT1G79080	-0.999383	0.000617376
Arecoline	AT1G25422	-0.999379	0.000621203
L-arginine	AT3G32980	-0.999357	0.000642706
(-)-Gallocatechin	AT1G14280	-0.999357	0.000643381
L-arginine	AT5G60300	-0.999353	0.000646875
2,6-Di-tert-butylphenol	AT3G13230	-0.999353	0.000647205
(-)-Menthol	AT2G02170	-0.999353	0.000647488
Adipic acid	AT3G44260	-0.999344	0.000655665
Idaein chloride	AT4G35110	-0.999342	0.000658356
Sorbitol 6-phosphate	AT4G01950	-0.99933	0.000670247
2,6-Di-tert-butylphenol	AT4G21440	-0.99932	0.000679635
Dihydroartemisinic acid	AT2G24590	-0.999317	0.000682525
O-methylnaringenin C-pentoside	AT1G78210	-0.999316	0.000683929
Adipic acid	AT5G54800	-0.999315	0.000685434
O-methylnaringenin C-pentoside	AT3G09500	-0.999313	0.000686955
Ambroxane	AT4G22360	-0.999297	0.000702747
LysoPC 18:1	AT5G35630	-0.999296	0.000703652
LysoPC 18:1	AT4G29520	-0.999288	0.000711714
Artemether	AT4G14440	-0.999288	0.000711742
L-arginine	AT1G80300	-0.999285	0.000715122
D-Erythrose 4-phosphate	AT2G34660	-0.999284	0.00071646
Ambroxane	AT5G41340	-0.999278	0.000722224
methylNaringenin C-pentoside	AT4G37770	-0.999277	0.000723497
alpha-D-Galactose 1-phosphate	AT5G67140	-0.999276	0.000723989
Idaein chloride	AT1G20450	-0.999273	0.000726516
2,6-Di-tert-butylphenol	AT5G13490	-0.999271	0.000728722
Sorbitol 6-phosphate	AT5G14120	-0.999265	0.0007348
Ambroxane	AT5G49730	-0.999265	0.000735112
Adipic acid	AT1G18000	-0.999265	0.000735149
O-methylnaringenin C-pentoside	AT4G34620	-0.999252	0.000748017
3-Indoleacetonitrile	AT1G72050	-0.999248	0.000751871
Indole-3-Carboxaldehyde	AT2G18330	-0.999245	0.000754588
3-Indoleacetonitrile	AT4G18480	-0.999241	0.000759491
Erucic acid	AT1G36070	-0.999237	0.000762762
Apigenin C-pentoside	AT3G55700	-0.999235	0.000765308
Sorbitol 6-phosphate	AT5G38520	-0.999231	0.000768607
Selgin C-hexoside	AT5G48580	-0.99923	0.000770275
Punicic acid	AT1G27970	-0.999223	0.000776787
Ambroxane	AT1G12820	-0.999221	0.000778672
Adenosine 5'-Diphosphate	AT5G50180	-0.999218	0.000781793
Calceolarioside B	AT4G11521	-0.999208	0.000791561
alpha-D-Galactose 1-phosphate	AT4G25940	-0.999207	0.000793056
Dihydroartemisinic acid	AT5G27700	-0.999206	0.000794306
Indole-3-Carboxaldehyde	AT3G19220	-0.999204	0.000795667
Adipic acid	AT4G22840	-0.999204	0.00079573
D-Glucose 6-phosphate	AT2G29970	-0.999195	0.000805086
Indole-3-Carboxaldehyde	AT2G46310	-0.999184	0.000815959
Adipic acid	AT1G45160	-0.99918	0.000820063
O-methylnaringenin C-pentoside	AT4G17660	-0.999177	0.000823461
Ambroxane	AT1G79770	-0.999166	0.000833664
methylNaringenin C-pentoside	AT1G29070	-0.999166	0.000834165
Selgin C-hexoside	AT1G72050	-0.999159	0.000840978
O-methylnaringenin C-pentoside	AT1G16610	-0.999155	0.000845455
Tangeretin	AT5G60900	-0.999153	0.000846734
alpha-D-Galactose 1-phosphate	AT3G10250	-0.999153	0.000846903
Dihydroartemisinic acid	AT4G27520	-0.999153	0.000846954
2,6-Di-tert-butylphenol	AT5G45930	-0.999147	0.000853137
Sorbitol 6-phosphate	AT1G71240	-0.99914	0.000860452
Adipic acid	AT4G12030	-0.999136	0.000863696
Indole-3-Carboxaldehyde	AT4G22760	-0.999136	0.000864164
Sakuranetin	AT4G27520	-0.999134	0.000865513
3-Indoleacetonitrile	AT1G75730	-0.999132	0.000868272
Artemether	AT3G46320	-0.99913	0.000870105
D-Glucose	AT3G15000	-0.999129	0.000870654
Artemether	AT2G36530	-0.999129	0.000871313
D-Glucose	AT2G40700	-0.999125	0.000875327
Allantoin	AT1G53290	-0.99912	0.000879718
Indole-3-acetamide	AT1G22710	-0.999116	0.00088419
(-)-trans-Carveol	AT4G21770	-0.999113	0.000886675
Indole-3-Carboxaldehyde	AT3G49430	-0.999089	0.000910746
Apigenin C-pentoside	AT4G38010	-0.999086	0.000913789
Sorbitol 6-phosphate	AT2G29670	-0.999084	0.000916414
Sorbitol 6-phosphate	AT2G27190	-0.999084	0.00091643
O-methylnaringenin C-pentoside	AT1G06380	-0.999078	0.000922223
Sorbitol 6-phosphate	AT3G47620	-0.999072	0.000927691
D-Glucose	AT2G11910	-0.999069	0.00093081
D-Glucose	AT5G11140	-0.999066	0.000934302
alpha-D-Galactose 1-phosphate	AT5G16570	-0.999061	0.000938516
methylNaringenin C-pentoside	AT4G11521	-0.999061	0.000939321
Calceolarioside B	AT2G23380	-0.999056	0.000943887
Tangeretin	AT5G11000	-0.999054	0.000945954
2,6-Di-tert-butylphenol	AT3G02250	-0.999045	0.000955082
D-Glucose 6-phosphate	AT5G07100	-0.999044	0.000956387
Artemether	AT1G47260	-0.999042	0.000958151
Ambroxane	AT1G49780	-0.999037	0.000963361
O-methylnaringenin C-pentoside	AT5G45620	-0.999019	0.000980598
Methyl Vanillate	AT3G10380	-0.999018	0.000981955
Ambroxane	AT2G23980	-0.999016	0.000984475
O-methylnaringenin C-pentoside	AT4G24280	-0.999014	0.00098613
Indole-3-Carboxaldehyde	AT5G46330	-0.999008	0.000992198
D-Asparagine	AT3G30180	-0.999005	0.000994506
Erucic acid	AT3G01180	-0.999003	0.000996786
Artemether	AT1G68590	-0.998998	0.00100161
LysoPC 18:1	AT3G01440	-0.998998	0.00100172
D-Glucose	AT3G22230	-0.998994	0.00100626
Calceolarioside B	AT5G28740	-0.998992	0.00100801
alpha-D-Galactose 1-phosphate	AT4G04330	-0.998992	0.00100825
Adenosine 5'-Diphosphate	AT3G57300	-0.99899	0.00101008
Ambroxane	AT2G02930	-0.998983	0.00101735
Aminomalonic acid	AT1G20980	-0.998978	0.00102244
D-Glucose	AT3G49010	-0.998977	0.00102268
Sorbitol 6-phosphate	AT5G59990	-0.998975	0.00102466
alpha-D-Galactose 1-phosphate	AT3G47620	-0.998973	0.00102742
Tangeretin	AT1G70090	-0.998969	0.00103092
Aminomalonic acid	AT3G09560	-0.998965	0.00103528
N-(9H-Purin-6-ylcarbamoyl)threonine	AT4G16520	-0.998957	0.0010426
Apigenin 4-O-rhamnoside	AT1G54710	-0.99895	0.0010502
Sakuranetin	AT2G04520	-0.998944	0.0010557
alpha-D-Galactose 1-phosphate	AT2G45670	-0.998941	0.00105919
D-Glucose	AT3G06730	-0.998925	0.0010746
Selgin C-hexoside	AT1G32990	-0.998924	0.00107646
N-(9H-Purin-6-ylcarbamoyl)threonine	AT1G09195	-0.998923	0.0010768
Sorbitol 6-phosphate	AT5G16570	-0.998921	0.00107893
Selgin C-hexoside	AT1G18340	-0.998915	0.00108491
Selgin C-hexoside	AT2G02500	-0.998902	0.00109777
Selgin C-hexoside	AT2G17630	-0.998899	0.00110099
2,6-Di-tert-butylphenol	AT3G53700	-0.998898	0.00110236
(-)-Gallocatechin	AT1G62750	-0.998895	0.00110508
3-Indoleacetonitrile	AT3G55160	-0.998894	0.00110634
Artemether	AT5G52010	-0.998891	0.00110892
2,6-Di-tert-butylphenol	AT1G67700	-0.998889	0.00111064
O-methylnaringenin C-pentoside	AT3G05640	-0.998868	0.00113238
vasicine	AT5G03720	-0.998863	0.00113654
Selgin C-hexoside	AT1G48860	-0.99886	0.00114023
alpha-D-Galactose 1-phosphate	AT5G47720	-0.998859	0.00114072
3-Indoleacetonitrile	AT1G48860	-0.998846	0.00115433
Apigenin C-pentoside	AT2G36620	-0.998841	0.00115875
Selgin C-hexoside	AT2G40490	-0.998839	0.00116131
Artemether	AT4G34760	-0.998834	0.00116635
Selgin C-hexoside	AT3G11130	-0.998829	0.0011714
Sorbitol 6-phosphate	AT2G15230	-0.998816	0.00118396
Adipic acid	AT2G13290	-0.998816	0.00118435
Calceolarioside B	AT2G42920	-0.998803	0.00119716
Apigenin C-pentoside	AT3G13920	-0.9988	0.0012
Sakuranetin	AT5G63310	-0.998799	0.00120072
D-Glucose	AT3G05640	-0.998795	0.00120463
Adenosine 5'-Diphosphate	AT5G03140	-0.998794	0.00120612
2-Phenylethylamine	AT3G04770	-0.998792	0.00120809
Sakuranetin	AT2G24590	-0.998787	0.0012133
Denin	AT5G38120	-0.998783	0.00121658
Erucic acid	AT1G74840	-0.998781	0.00121857
D-Arabitol	AT3G21390	-0.99878	0.00122014
methylNaringenin C-pentoside	AT5G53540	-0.998773	0.00122723
D-Erythrose 4-phosphate	AT1G63690	-0.998771	0.00122916
D-Glucose 6-phosphate	AT1G70000	-0.998766	0.00123439
MAG (18:4)	AT5G15970	-0.998754	0.0012458
3-Indoleacetonitrile	AT1G04190	-0.99875	0.00125043
alpha-D-Galactose 1-phosphate	AT4G14930	-0.998749	0.0012507
N-(9H-Purin-6-ylcarbamoyl)threonine	AT1G06200	-0.99874	0.00126026
methylNaringenin C-pentoside	AT5G23290	-0.998736	0.00126423
Dl-Dihydrosphingosine	AT1G74170	-0.998735	0.00126466
Monopalmitin	AT5G47880	-0.998731	0.00126871
Dihydroxy tomatidine-O-hexosyl-O-rhamnoside	AT4G17720	-0.998731	0.00126911
2,6-Di-tert-butylphenol	AT2G36000	-0.99873	0.00126997
Ambroxane	AT1G06050	-0.99873	0.00127019
D-Erythrose 4-phosphate	AT4G34310	-0.998728	0.00127243
alpha-D-Galactose 1-phosphate	AT2G15230	-0.998725	0.00127469
Calceolarioside B	AT5G36890	-0.998717	0.00128259
18-Nor-4,15-dihydroxyabieta-8,11,13-trien-7-one	AT3G04720	-0.998712	0.00128773
D-Arabitol	AT1G25560	-0.998711	0.0012886
D-Glucose 6-phosphate	AT5G41370	-0.998706	0.00129369
Artemether	AT5G43970	-0.998705	0.00129466
N-(9H-Purin-6-ylcarbamoyl)threonine	AT1G15110	-0.998699	0.001301
Isoscopoletin	AT3G05580	-0.998696	0.00130379
Calceolarioside B	AT1G29070	-0.99869	0.00131041
Ambroxane	AT4G00780	-0.998684	0.00131578
Dl-Dihydrosphingosine	AT4G31180	-0.998675	0.00132527
D-Glucose	AT5G04480	-0.998672	0.00132767
(-)-Menthol	AT2G45730	-0.998665	0.00133538
N-Acetyl-L-glutamic acid	AT2G25010	-0.998664	0.00133617
Cytidine	AT1G27180	-0.99866	0.00133988
O-methylnaringenin C-pentoside	AT4G25370	-0.99866	0.00134043
Ambroxane	AT3G27170	-0.998657	0.0013426
Orotic acid	AT3G10380	-0.998651	0.00134943
Apigenin C-pentoside	AT1G12420	-0.998649	0.00135093
Selgin C-hexoside	AT4G27370	-0.998647	0.00135339
D-Glucose	AT1G31220	-0.998647	0.00135344
Denin	AT1G75900	-0.998628	0.00137231
(-)-Gallocatechin	AT2G28570	-0.998627	0.00137311
Selgin C-hexoside	AT3G04920	-0.998626	0.00137399
N-Acetyl-L-glutamic acid	AT2G33700	-0.998621	0.00137864
Dihydroartemisinic acid	AT4G32520	-0.998621	0.00137884
Adenosine 5'-Diphosphate	AT1G25400	-0.99862	0.00138025
3-Indoleacetonitrile	AT1G61870	-0.998619	0.00138052
D-Arabitol	AT1G04100	-0.998617	0.00138314
D-Glucose 6-phosphate	AT1G70980	-0.998616	0.0013843
Erucic acid	AT1G55110	-0.998595	0.00140526
Sorbitol 6-phosphate	AT5G54390	-0.998594	0.00140578
Sakuranetin	AT1G08540	-0.998586	0.00141364
D-Erythrose 4-phosphate	AT5G02640	-0.99858	0.00141962
LysoPC 18:1	AT4G08950	-0.998577	0.00142299
methylNaringenin C-pentoside	AT2G23380	-0.998569	0.00143144
Selgin C-hexoside	AT2G04270	-0.998558	0.00144239
Monopalmitin	AT2G41475	-0.998557	0.00144266
Ambroxane	AT5G10490	-0.998557	0.00144273
Adipic acid	AT3G01970	-0.998554	0.00144581
2,6-Di-tert-butylphenol	AT1G60000	-0.998554	0.0014463
Sakuranetin	AT1G66580	-0.998551	0.00144866
(-)-Menthol	AT3G10270	-0.99855	0.00145025
D-Glucose 6-phosphate	AT3G60410	-0.99855	0.00145037
Adipic acid	AT4G36870	-0.998542	0.00145815
3,4-Dihydroxyphenylacetic acid	AT4G17720	-0.998534	0.0014663
D-Glucose 6-phosphate	AT3G23580	-0.998532	0.0014676
alpha-D-Galactose 1-phosphate	AT2G29670	-0.998532	0.00146773
Erucic acid	AT1G64080	-0.99853	0.00147014
Dihydroartemisinic acid	AT1G62780	-0.998518	0.00148183
Adenosine 5'-Diphosphate	AT3G28070	-0.998518	0.00148201
alpha-D-Galactose 1-phosphate	AT3G47610	-0.998518	0.00148219
Monopalmitin	AT1G15390	-0.998517	0.00148291
LysoPC 18:1	AT2G45080	-0.998517	0.00148343
Aminomalonic acid	AT5G42860	-0.998515	0.00148516
L-Gulono-1,4-lactone	AT1G65310	-0.998514	0.0014861
O-methylnaringenin C-pentoside	AT4G20780	-0.998492	0.00150768
D-Glucose 6-phosphate	AT1G64740	-0.998491	0.00150879
Apigenin C-pentoside	AT2G17240	-0.998484	0.00151575
O-methylnaringenin C-pentoside	AT3G42170	-0.998483	0.00151685
O-methylnaringenin C-pentoside	AT1G66460	-0.998472	0.00152838
D-Erythrose 4-phosphate	AT2G01735	-0.998471	0.00152903
alpha-D-Galactose 1-phosphate	AT1G79670	-0.998471	0.00152948
Artemether	AT5G17710	-0.998467	0.00153289
Methyl Vanillate	AT5G58450	-0.998455	0.00154506
D-Erythrose 4-phosphate	AT2G21340	-0.998453	0.00154675
Denin	AT2G29140	-0.998453	0.00154681
D-Erythrose 4-phosphate	AT5G57630	-0.998452	0.00154793
Dihydroartemisinic acid	AT5G27770	-0.998447	0.0015526
alpha-D-Galactose 1-phosphate	AT4G17050	-0.998446	0.00155376
Cytidine	AT2G31060	-0.998444	0.00155554
D-Erythrose 4-phosphate	AT3G44860	-0.998444	0.00155555
Dihydroartemisinic acid	AT4G02530	-0.998437	0.00156302
O-methylnaringenin C-pentoside	AT3G06310	-0.998427	0.00157281
Selgin C-hexoside	AT5G64670	-0.998422	0.00157812
Artemether	AT3G60210	-0.998417	0.00158261
methylNaringenin C-pentoside	AT2G42920	-0.998414	0.00158599
Dihydroartemisinic acid	AT5G45750	-0.998414	0.001586
Cytidine	AT2G43770	-0.998409	0.00159078
D-Glucose 6-phosphate	AT5G22250	-0.998405	0.00159529
D-Glucose	AT4G20780	-0.998402	0.00159831
3-Indoleacetonitrile	AT5G19620	-0.998398	0.00160159
Calceolarioside B	AT5G25080	-0.998394	0.00160641
Apigenin C-pentoside	AT3G49290	-0.998388	0.00161168
D-Asparagine	AT3G60240	-0.998388	0.00161199
Selgin C-hexoside	AT1G67785	-0.998383	0.00161724
alpha-D-Galactose 1-phosphate	AT1G50570	-0.998377	0.0016226
D-Arabitol	AT5G27840	-0.998375	0.0016245
D-Erythrose 4-phosphate	AT3G22850	-0.998369	0.00163124
3-Indoleacetonitrile	AT2G45770	-0.998361	0.00163913
Selgin C-hexoside	AT3G55160	-0.998358	0.00164214
Apigenin C-pentoside	AT1G52690	-0.998355	0.001645
alpha-D-Galactose 1-phosphate	AT4G03260	-0.998354	0.00164595
Sakuranetin	AT3G60245	-0.998351	0.00164912
Monopalmitin	AT4G27090	-0.998341	0.00165948
Calceolarioside B	AT3G14450	-0.998339	0.00166122
Erucic acid	AT2G24220	-0.998338	0.00166226
Adipic acid	AT4G23730	-0.998335	0.0016647
N-(9H-Purin-6-ylcarbamoyl)threonine	AT3G57230	-0.998328	0.001672
LysoPC 18:1	AT2G03020	-0.998324	0.00167573
O-methylnaringenin C-pentoside	AT1G44575	-0.998323	0.00167736
Isoscopoletin	AT4G30920	-0.998321	0.00167882
Indole-3-Carboxaldehyde	AT4G33250	-0.998321	0.00167942
Isoscopoletin	AT5G42020	-0.99832	0.00167953
Apigenin C-pentoside	AT4G33420	-0.99832	0.00168039
2,6-Di-tert-butylphenol	AT1G78170	-0.998317	0.00168284
2,6-Di-tert-butylphenol	AT1G18650	-0.998314	0.00168645
D-Asparagine	AT3G28480	-0.998311	0.00168939
Sakuranetin	AT1G55890	-0.998294	0.001706
2-Phenylethylamine	AT5G41010	-0.99829	0.00171027
2-Phenylethylamine	AT5G52380	-0.998285	0.00171531
alpha-D-Galactose 1-phosphate	AT1G07080	-0.998276	0.00172414
L-arginine	AT2G03340	-0.998275	0.00172501
D-Glucose	AT1G11750	-0.998266	0.00173397
D-Erythrose 4-phosphate	AT2G01980	-0.998266	0.0017342
2,6-Di-tert-butylphenol	AT3G44990	-0.998263	0.0017365
Adenosine 5'-Diphosphate	AT1G30120	-0.99826	0.0017402
Artemether	AT1G79550	-0.99826	0.00174024
Isoscopoletin	AT1G14980	-0.998258	0.0017421
Selgin C-hexoside	AT3G18130	-0.998253	0.00174653
Cytidine	AT4G05120	-0.998244	0.00175635
N-Acetyl-L-glutamic acid	AT3G60980	-0.998237	0.00176338
(-)-Menthol	AT4G37980	-0.998236	0.00176403
Dihydroartemisinic acid	AT5G28500	-0.998236	0.00176443
Sorbitol 6-phosphate	AT2G46100	-0.998232	0.00176787
Sorbitol 6-phosphate	AT5G23010	-0.998231	0.00176908
L-arginine	AT3G16220	-0.998227	0.00177278
Adenosine 5'-Diphosphate	AT5G27380	-0.998218	0.00178183
Sakuranetin	AT2G43630	-0.998214	0.00178561
Arecoline	AT5G24530	-0.998213	0.00178665
Sorbitol 6-phosphate	AT3G10250	-0.998212	0.00178815
D-Glucose 6-phosphate	AT5G06265	-0.998204	0.00179556
Monopalmitin	AT5G46840	-0.9982	0.00179953
(-)-Menthol	AT5G65900	-0.9982	0.00179975
L-arginine	AT5G45340	-0.998198	0.00180244
3-Indoleacetonitrile	AT4G04940	-0.998192	0.00180767
Apigenin C-pentoside	AT5G56940	-0.998187	0.00181287
Isoscopoletin	AT1G79110	-0.998187	0.00181332
O-methylnaringenin C-pentoside	AT2G40700	-0.998186	0.00181441
Indole-3-Carboxaldehyde	AT5G46220	-0.998184	0.00181566
Sorbitol 6-phosphate	AT4G16950	-0.998174	0.00182623
Isoscopoletin	AT2G27680	-0.998173	0.00182675
Monopalmitin	AT4G39280	-0.99817	0.00182987
O-methylnaringenin C-pentoside	AT1G21350	-0.998164	0.0018359
Apigenin C-pentoside	AT1G80380	-0.998162	0.00183797
N-(9H-Purin-6-ylcarbamoyl)threonine	AT3G16190	-0.998161	0.00183936
2,6-Di-tert-butylphenol	AT2G36690	-0.998155	0.00184456
L-arginine	AT5G04230	-0.998154	0.00184593
Indole-3-Carboxaldehyde	AT4G23860	-0.998136	0.00186366
Methylguanidine	AT5G02500	-0.998124	0.00187569
O-methylnaringenin C-pentoside	AT5G11140	-0.998124	0.00187612
Methylguanidine	AT3G47580	-0.998123	0.00187727
O-methylnaringenin C-pentoside	AT4G18540	-0.998122	0.00187805
Selgin C-hexoside	AT2G26640	-0.99812	0.00187981
Selgin C-hexoside	AT1G80530	-0.998119	0.00188119
alpha-D-Galactose 1-phosphate	AT3G13750	-0.998111	0.00188869
Selgin C-hexoside	AT1G73110	-0.998103	0.00189657
3-Indoleacetonitrile	AT3G28040	-0.998094	0.0019063
Scopolamine	AT5G20020	-0.998089	0.00191106
D-Glucose 6-phosphate	AT1G13450	-0.998089	0.00191125
Ambroxane	AT1G14520	-0.998089	0.00191125
Artemether	AT5G40850	-0.998081	0.00191937
Aminomalonic acid	AT2G33980	-0.998079	0.0019205
D-Glucose 6-phosphate	AT3G46000	-0.998078	0.00192164
Tangeretin	AT2G47470	-0.998078	0.00192194
Calceolarioside B	AT5G53540	-0.998076	0.00192425
Sakuranetin	AT3G55800	-0.998067	0.0019329
N-(9H-Purin-6-ylcarbamoyl)threonine	AT4G34890	-0.998066	0.00193404
L-arginine	AT5G18360	-0.998065	0.00193503
3-Indoleacetonitrile	AT5G11240	-0.998061	0.00193924
N-(9H-Purin-6-ylcarbamoyl)threonine	AT5G57900	-0.998058	0.00194159
(-)-Gallocatechin	AT4G13180	-0.998057	0.0019434
O-methylnaringenin C-pentoside	AT1G58420	-0.998056	0.00194416
Selgin C-hexoside	AT1G59840	-0.99805	0.00194977
LysoPC 18:1	AT1G33390	-0.998047	0.00195318
Cytidine	AT3G23110	-0.998043	0.00195727
Indole-3-Carboxaldehyde	AT2G36885	-0.998039	0.00196144
D-Erythrose 4-phosphate	AT5G05890	-0.998033	0.00196679
Artemether	AT1G13730	-0.998018	0.00198158
Indole-3-Carboxaldehyde	AT1G74170	-0.998015	0.00198531
3-Indoleacetonitrile	AT3G56430	-0.998014	0.0019863
Indole-3-Carboxaldehyde	AT4G32950	-0.998013	0.00198731
Dihydroartemisinic acid	AT3G15540	-0.998012	0.00198768
Artemether	AT5G45750	-0.998005	0.00199541
LysoPC 18:1	AT3G28420	-0.998003	0.00199658
Selgin C-hexoside	AT2G36690	-0.998003	0.00199724
Ambroxane	AT4G01280	-0.998002	0.00199775
Calceolarioside B	AT4G37770	-0.998002	0.00199804
Adipic acid	AT5G52830	-0.997995	0.00200457
Calceolarioside B	AT3G44740	-0.99799	0.0020104
Apigenin C-pentoside	AT1G66910	-0.997989	0.00201055
Tangeretin	AT4G15160	-0.997987	0.0020127
Apigenin C-pentoside	AT1G29880	-0.997987	0.00201311
alpha-D-Galactose 1-phosphate	AT5G38520	-0.997984	0.00201561
D-Erythrose 4-phosphate	AT2G41790	-0.997982	0.00201778
2-Phenylethylamine	AT4G20960	-0.99798	0.00201962
D-Glucose 6-phosphate	AT2G20210	-0.99798	0.00202038
Apigenin C-pentoside	AT3G60770	-0.997975	0.00202453
Adenosine 5'-Diphosphate	AT5G39190	-0.997972	0.00202849
Idaein chloride	AT3G55440	-0.997971	0.00202881
alpha-D-Galactose 1-phosphate	AT5G05140	-0.997969	0.00203103
methylNaringenin C-pentoside	AT1G66520	-0.997968	0.00203235
D-Glucose 6-phosphate	AT5G50335	-0.997966	0.00203394
Sorbitol 6-phosphate	AT5G13550	-0.997963	0.0020369
2,6-Di-tert-butylphenol	AT1G73110	-0.997962	0.00203803
Adipic acid	AT4G01280	-0.997959	0.00204108
Artemether	AT5G27770	-0.997956	0.00204354
O-methylnaringenin C-pentoside	AT5G07340	-0.997956	0.00204356
N-Acetyl-L-glutamic acid	AT1G80920	-0.997948	0.00205222
Apigenin C-pentoside	AT3G04650	-0.997948	0.00205238
Ambroxane	AT4G36870	-0.997936	0.00206367
Ambroxane	AT4G17530	-0.997932	0.00206761
(-)-Menthol	AT4G34740	-0.997931	0.00206924
Dl-Dihydrosphingosine	AT4G02510	-0.99793	0.00207025
Isoscopoletin	AT5G64290	-0.997928	0.0020722
Apigenin C-pentoside	AT3G53020	-0.997924	0.00207553
D-Glucose	AT5G66530	-0.997924	0.00207574
Ambroxane	AT1G45160	-0.997923	0.00207676
D-Glucose 6-phosphate	AT3G13810	-0.997921	0.0020795
Isoscopoletin	AT1G56190	-0.99792	0.00208016
Methyl Vanillate	AT1G31500	-0.997919	0.00208056
Sorbitol 6-phosphate	AT2G15695	-0.997919	0.00208115
D-Glucose 6-phosphate	AT5G25280	-0.997919	0.00208118
N-(9H-Purin-6-ylcarbamoyl)threonine	AT1G04280	-0.997918	0.00208223
3-Indoleacetonitrile	AT1G18340	-0.997909	0.00209104
Idaein chloride	AT2G36835	-0.99789	0.00211024
methylNaringenin C-pentoside	AT5G40400	-0.997888	0.00211231
N-(9H-Purin-6-ylcarbamoyl)threonine	AT5G40670	-0.997886	0.00211432
3-Indoleacetonitrile	AT5G60930	-0.997884	0.00211629
Sorbitol 6-phosphate	AT5G67140	-0.997883	0.00211698
D-Erythrose 4-phosphate	AT1G19000	-0.997882	0.00211758
O-methylnaringenin C-pentoside	AT2G01290	-0.99788	0.00211989
Adenosine 5'-Diphosphate	AT1G65590	-0.997878	0.0021221
alpha-D-Galactose 1-phosphate	AT1G09910	-0.997877	0.00212343
N-(9H-Purin-6-ylcarbamoyl)threonine	AT4G00950	-0.997876	0.00212436
alpha-D-Galactose 1-phosphate	AT1G69450	-0.99787	0.00213043
L-Gulono-1,4-lactone	AT3G54000	-0.997864	0.00213553
Artemether	AT1G62780	-0.997862	0.00213808
Adipic acid	AT1G12220	-0.997858	0.0021421
Methylguanidine	AT5G63810	-0.997847	0.00215343
O-methylnaringenin C-pentoside	AT1G48280	-0.997845	0.00215518
D-Glucose	AT1G01300	-0.99784	0.00216
Indole-3-acetamide	AT1G17430	-0.99784	0.00216035
Allantoin	AT3G06010	-0.997836	0.00216396
Dihydroartemisinic acid	AT1G66580	-0.997834	0.00216566
O-methylnaringenin C-pentoside	AT2G37250	-0.997831	0.00216881
Erucic acid	AT1G47330	-0.997825	0.00217541
D-Arabitol	AT5G41220	-0.99782	0.00217989
Sakuranetin	AT4G32520	-0.997813	0.00218657
2,6-Di-tert-butylphenol	AT4G36910	-0.99781	0.00218971
D-Glucose 6-phosphate	AT4G13800	-0.997804	0.00219568
Dihydroartemisinic acid	AT5G17710	-0.997802	0.00219831
L-arginine	AT3G07740	-0.997797	0.00220349
Isoscopoletin	AT4G11990	-0.997781	0.00221856
Selgin C-hexoside	AT5G60930	-0.997775	0.0022251
N-Acetyl-L-glutamic acid	AT4G38540	-0.997771	0.00222912
3-Indoleacetonitrile	AT5G14660	-0.997762	0.00223782
Dihydroartemisinic acid	AT3G60210	-0.99776	0.00224029
2,6-Di-tert-butylphenol	AT4G25340	-0.997759	0.00224073
N'-p-Coumaroyl agmatine	AT2G38025	-0.997757	0.00224263
Selgin C-hexoside	AT5G18660	-0.99775	0.0022499
Ambroxane	AT5G54800	-0.997741	0.00225865
D-Glucose 6-phosphate	AT5G15410	-0.997741	0.00225938
2,6-Di-tert-butylphenol	AT2G02170	-0.997739	0.00226059
LysoPC 18:1	AT5G61780	-0.99773	0.00227003
Adenosine 5'-Diphosphate	AT2G44150	-0.997727	0.00227325
Ambroxane	AT4G15920	-0.997722	0.00227761
D-Asparagine	AT4G36945	-0.997712	0.00228837
O-methylnaringenin C-pentoside	AT5G01110	-0.99771	0.00228996
Indole-3-acetamide	AT2G32090	-0.997707	0.00229259
alpha-D-Galactose 1-phosphate	AT4G23890	-0.997703	0.00229684
N-(9H-Purin-6-ylcarbamoyl)threonine	AT3G08850	-0.997702	0.00229762
D-Glucose 6-phosphate	AT5G05140	-0.997701	0.00229895
(-)-Menthol	AT1G60000	-0.997701	0.00229927
2-Phenylethylamine	AT4G21770	-0.997698	0.00230166
2,6-Di-tert-butylphenol	AT5G64670	-0.997685	0.00231528
O-methylnaringenin C-pentoside	AT2G18020	-0.997682	0.00231761
D-Glucose	AT2G41720	-0.997682	0.00231784
N-(9H-Purin-6-ylcarbamoyl)threonine	AT3G21230	-0.997681	0.0023189
Artemether	AT5G65220	-0.997681	0.00231892
Apigenin C-pentoside	AT3G62870	-0.997679	0.00232054
D-Glucose	AT5G27230	-0.997678	0.00232248
Adipic acid	AT1G32960	-0.997677	0.00232273
Selgin C-hexoside	AT5G65900	-0.997676	0.00232397
O-methylnaringenin C-pentoside	AT1G76300	-0.997671	0.00232902
N-p-Coumaroylputrescine	AT5G37740	-0.997659	0.00234073
(-)-Menthol	AT2G25670	-0.997655	0.0023445
N-Acetyl-L-glutamic acid	AT1G13195	-0.997655	0.00234455
3-Indoleacetonitrile	AT1G06283	-0.997654	0.0023455
Orotic acid	AT5G58450	-0.997653	0.0023474
Selgin C-hexoside	AT4G25340	-0.997644	0.00235642
3-Indoleacetonitrile	AT2G17630	-0.997634	0.00236564
Ambroxane	AT1G68830	-0.997634	0.00236581
Adipic acid	AT5G10490	-0.997631	0.0023688
2,6-Di-tert-butylphenol	AT2G32640	-0.997631	0.00236908
Apigenin C-pentoside	AT5G46220	-0.997628	0.0023724
Denin	AT4G17920	-0.997625	0.00237505
Adipic acid	AT5G15330	-0.997616	0.00238359
Selgin C-hexoside	AT3G56430	-0.997616	0.00238413
3-Indoleacetonitrile	AT1G80530	-0.997608	0.00239168
Selgin C-hexoside	AT1G77460	-0.997605	0.00239477
D-Arabitol	AT3G49580	-0.997599	0.00240149
N-Acetyl-L-glutamic acid	AT2G25450	-0.997592	0.00240811
Sorbitol 6-phosphate	AT5G15410	-0.99758	0.00242047
D-Erythrose 4-phosphate	AT5G36220	-0.997571	0.00242885
MAG (18:4)	AT5G42270	-0.997568	0.00243236
methylNaringenin C-pentoside	AT5G28740	-0.997564	0.00243562
alpha-D-Galactose 1-phosphate	AT2G34960	-0.997563	0.0024371
N'-p-Coumaroyl agmatine	AT3G55450	-0.99756	0.00243992
D-Arabitol	AT2G03730	-0.997557	0.00244344
O-methylnaringenin C-pentoside	AT3G05660	-0.997554	0.00244561
Indole-3-Carboxaldehyde	AT1G52690	-0.997552	0.00244833
D-Glucose	AT1G18710	-0.997548	0.00245244
Apigenin C-pentoside	AT2G36885	-0.997547	0.00245313
D-Glucose	AT2G05220	-0.997546	0.00245379
Sakuranetin	AT3G56900	-0.997542	0.00245818
D-Erythrose 4-phosphate	AT3G53030	-0.99754	0.00246001
O-methylnaringenin C-pentoside	AT1G32470	-0.997537	0.00246272
Orotic acid	AT1G62870	-0.997535	0.00246493
D-Asparagine	AT1G32080	-0.997528	0.00247207
Sakuranetin	AT4G02530	-0.997525	0.00247455
Selgin C-hexoside	AT3G10720	-0.997514	0.00248567
D-Arabitol	AT2G38170	-0.997502	0.00249751
Artemether	AT3G24430	-0.997499	0.00250104
D-Arabitol	AT5G07670	-0.997498	0.0025018
alpha-D-Galactose 1-phosphate	AT5G03200	-0.997495	0.00250467
Allantoin	AT3G14310	-0.997493	0.00250716
Sorbitol 6-phosphate	AT3G46000	-0.997492	0.00250799
2,6-Di-tert-butylphenol	AT1G31180	-0.997488	0.00251183
D-Glucose	AT5G28500	-0.997471	0.00252853
Dihydroartemisinic acid	AT4G34760	-0.997471	0.002529
D-Erythrose 4-phosphate	AT5G27290	-0.99747	0.00253049
D-Arabitol	AT1G78370	-0.997463	0.00253739
O-methylnaringenin C-pentoside	AT5G47030	-0.997461	0.00253929
Selgin C-hexoside	AT3G28040	-0.997456	0.00254365
Sorbitol 6-phosphate	AT5G50335	-0.997449	0.00255123
alpha-D-Galactose 1-phosphate	AT4G28300	-0.997446	0.00255432
alpha-D-Galactose 1-phosphate	AT5G54660	-0.997437	0.00256321
(-)-Gallocatechin	AT2G45590	-0.997429	0.002571
Monopalmitin	AT4G00238	-0.997404	0.00259561
N'-p-Coumaroyl agmatine	AT5G28540	-0.997404	0.00259564
Monopalmitin	AT1G80910	-0.997403	0.00259708
Erucic acid	AT3G55980	-0.9974	0.00259954
Sakuranetin	AT5G45390	-0.997395	0.00260481
Sorbitol 6-phosphate	AT5G22850	-0.997395	0.00260485
methylNaringenin C-pentoside	AT2G31270	-0.997392	0.0026081
Ambroxane	AT4G00670	-0.997389	0.00261138
N'-p-Coumaroyl agmatine	AT4G10960	-0.997383	0.00261718
Indole-3-Carboxaldehyde	AT3G03050	-0.997382	0.0026183
alpha-D-Galactose 1-phosphate	AT4G16950	-0.99738	0.00261967
Apigenin C-pentoside	AT5G10430	-0.99738	0.00261974
D-Asparagine	AT2G20960	-0.997353	0.00264711
2,6-Di-tert-butylphenol	AT4G27370	-0.99735	0.00265043
Calceolarioside B	AT5G23290	-0.997348	0.00265231
(-)-Menthol	AT3G02250	-0.997346	0.00265392
D-Erythrose 4-phosphate	AT4G00670	-0.997343	0.00265666
Ambroxane	AT5G52830	-0.997334	0.00266601
Selgin C-hexoside	AT5G46280	-0.997332	0.00266798
methylNaringenin C-pentoside	AT2G47610	-0.997332	0.00266823
Adipic acid	AT5G63850	-0.997326	0.00267356
D-Glucose	AT2G37250	-0.997325	0.00267509
Apigenin C-pentoside	AT5G09510	-0.997319	0.00268092
(-)-Menthol	AT1G77460	-0.997312	0.00268776
Ambroxane	AT2G13290	-0.997311	0.00268893
Indole-3-Carboxaldehyde	AT1G33265	-0.997309	0.00269121
N-(9H-Purin-6-ylcarbamoyl)threonine	AT4G32000	-0.997297	0.00270272
(-)-Menthol	AT5G13490	-0.997297	0.00270328
alpha-D-Galactose 1-phosphate	AT5G22250	-0.997296	0.00270387
Apigenin 4-O-rhamnoside	AT1G19670	-0.997296	0.00270396
Idaein chloride	AT5G14640	-0.997291	0.00270882
Isoscopoletin	AT2G15128	-0.997285	0.00271495
Aminomalonic acid	AT1G60440	-0.997282	0.00271791
Sorbitol 6-phosphate	AT1G12710	-0.997277	0.0027233
D-Glucose 6-phosphate	AT5G38780	-0.997274	0.00272648
Sakuranetin	AT1G13730	-0.99727	0.00272968
Selgin C-hexoside	AT5G50310	-0.997268	0.0027317
Sorbitol 6-phosphate	AT5G06265	-0.997267	0.00273333
methylNaringenin C-pentoside	AT5G36890	-0.997263	0.00273684
D-Asparagine	AT4G39400	-0.997253	0.00274665
Adipic acid	AT5G09680	-0.99725	0.00275005
Artemether	AT1G08540	-0.997247	0.00275286
LysoPC 18:1	AT1G02090	-0.997247	0.00275338
alpha-D-Galactose 1-phosphate	AT1G69850	-0.997246	0.00275394
D-Glucose	AT5G16040	-0.997239	0.00276051
D-Glucose 6-phosphate	AT1G69450	-0.997228	0.00277249
Ambroxane	AT5G23010	-0.997219	0.00278079
(-)-Menthol	AT2G04270	-0.997217	0.00278347
(-)-Gallocatechin	AT3G50670	-0.997215	0.0027848
Dihydroartemisinic acid	AT1G08540	-0.997213	0.00278744
Dihydroartemisinic acid	AT3G55800	-0.997208	0.00279208
O-methylnaringenin C-pentoside	AT1G31220	-0.997207	0.0027926
D-Erythrose 4-phosphate	AT4G21920	-0.997206	0.00279382
Methylguanidine	AT2G46500	-0.997195	0.0028049
N-(9H-Purin-6-ylcarbamoyl)threonine	AT5G35560	-0.997193	0.00280663
Dl-Dihydrosphingosine	AT1G70990	-0.997192	0.00280806
LysoPC 18:1	AT3G08610	-0.997191	0.0028094
3-Indoleacetonitrile	AT1G73020	-0.99719	0.0028096
Erucic acid	AT1G72030	-0.997188	0.00281228
Monopalmitin	AT3G26520	-0.997184	0.00281579
Adenosine 5'-Diphosphate	AT5G18170	-0.99718	0.00282036
Ambroxane	AT1G33760	-0.997176	0.0028236
Sakuranetin	AT1G61580	-0.997171	0.00282869
methylNaringenin C-pentoside	AT3G48187	-0.997171	0.00282869
Methyl Vanillate	AT1G01110	-0.997171	0.00282932
Monopalmitin	AT4G38710	-0.997169	0.00283085
D-Glucose 6-phosphate	AT1G10690	-0.997158	0.00284189
D-Glucose	AT3G11510	-0.997157	0.00284295
2,6-Di-tert-butylphenol	AT2G25670	-0.997156	0.00284377
Apigenin 4-O-rhamnoside	AT1G20980	-0.997152	0.00284803
Ambroxane	AT2G46100	-0.997151	0.00284919
Artemether	AT1G75780	-0.99715	0.00284966
alpha-D-Galactose 1-phosphate	AT1G69310	-0.99715	0.00284972
Dihydroartemisinic acid	AT1G47260	-0.997142	0.00285822
Ambroxane	AT1G55250	-0.997137	0.00286349
L-arginine	AT1G27300	-0.997123	0.00287669
Adipic acid	AT1G20510	-0.99712	0.0028799
D-Glucose	AT5G23900	-0.997119	0.00288089
Calceolarioside B	AT1G43170	-0.997116	0.00288373
LysoPC 18:1	AT2G22360	-0.997116	0.00288423
2,6-Di-tert-butylphenol	AT2G40490	-0.997114	0.00288644
Arecoline	AT4G15160	-0.997109	0.00289148
Indole-3-Carboxaldehyde	AT3G20890	-0.997104	0.00289635
Calceolarioside B	AT3G58220	-0.997081	0.00291883
D-Glucose	AT3G62430	-0.99708	0.00291998
L-arginine	AT1G73950	-0.997079	0.00292066
Adipic acid	AT2G44080	-0.997069	0.00293077
Orotic acid	AT1G31500	-0.997067	0.00293296
(-)-Menthol	AT5G27470	-0.997064	0.00293635
Sorbitol 6-phosphate	AT4G00780	-0.997061	0.00293915
Dihydroartemisinic acid	AT4G23750	-0.997059	0.00294075
Dihydroartemisinic acid	AT5G27230	-0.99705	0.00295044
Ambroxane	AT5G63850	-0.997044	0.00295584
LysoPC 18:1	AT3G05660	-0.997042	0.00295838
Monopalmitin	AT3G53580	-0.99704	0.00296024
Calceolarioside B	AT2G31270	-0.997036	0.00296374
Apigenin C-pentoside	AT5G61460	-0.997026	0.00297376
Artemether	AT3G60245	-0.997026	0.00297401
Indole-3-Carboxaldehyde	AT1G12420	-0.997024	0.00297564
Adipic acid	AT5G59080	-0.997023	0.00297703
Calceolarioside B	AT3G07300	-0.997022	0.00297762
Adipic acid	AT5G41340	-0.997022	0.00297813
Erucic acid	AT4G18197	-0.997009	0.00299078
D-Erythrose 4-phosphate	AT1G55250	-0.997004	0.00299574
Dihydroartemisinic acid	AT1G66350	-0.997003	0.00299723
D-Glucose	AT2G38940	-0.996992	0.00300778
(-)-Gallocatechin	AT4G31580	-0.996991	0.00300916
2-Phenylethylamine	AT5G20600	-0.996988	0.0030119
D-Glucose 6-phosphate	AT3G47610	-0.996988	0.00301208
Adipic acid	AT4G17530	-0.996985	0.00301455
D-Glucose	AT2G18020	-0.996984	0.00301588
Ambroxane	AT5G54390	-0.99698	0.00301979
Monopalmitin	AT3G60140	-0.996975	0.00302534
Sorbitol 6-phosphate	AT5G67330	-0.996973	0.00302742
D-Glucose	AT3G61100	-0.99697	0.00303022
Sorbitol 6-phosphate	AT1G07080	-0.996963	0.00303689
Sorbitol 6-phosphate	AT5G65600	-0.996961	0.00303856
D-Glucose	AT3G01280	-0.996958	0.00304197
N-(9H-Purin-6-ylcarbamoyl)threonine	AT3G01170	-0.996952	0.00304815
Methyl Vanillate	AT1G62870	-0.99695	0.00305032
methylNaringenin C-pentoside	AT5G25080	-0.996948	0.003052
alpha-D-Galactose 1-phosphate	AT1G21440	-0.996948	0.00305201
Ambroxane	AT5G22850	-0.996944	0.00305611
N-(9H-Purin-6-ylcarbamoyl)threonine	AT2G14080	-0.996941	0.00305912
Denin	AT3G63088	-0.996938	0.00306172
Apigenin C-pentoside	AT2G04030	-0.996918	0.0030822
Selgin C-hexoside	AT1G61870	-0.996916	0.00308381
N-Acetyl-L-glutamic acid	AT2G46920	-0.996903	0.00309737
O-methylnaringenin C-pentoside	AT5G35735	-0.996901	0.00309908
D-Glucose	AT2G20020	-0.996898	0.00310208
methylNaringenin C-pentoside	AT4G23540	-0.996895	0.00310491
3,4-Dihydroxyphenylacetic acid	AT5G52780	-0.996892	0.00310775
Dihydroartemisinic acid	AT2G37600	-0.99689	0.00311034
Tangeretin	AT5G11310	-0.996889	0.0031112
Sorbitol 6-phosphate	AT1G76955	-0.996883	0.00311702
D-Erythrose 4-phosphate	AT3G18035	-0.996879	0.00312095
D-Arabitol	AT2G46650	-0.996874	0.00312583
D-Erythrose 4-phosphate	AT3G59210	-0.996871	0.00312912
Selgin C-hexoside	AT4G37980	-0.996865	0.00313459
Erucic acid	AT2G01340	-0.996857	0.00314349
D-Erythrose 4-phosphate	AT2G43100	-0.99685	0.00315032
L-arginine	AT1G52342	-0.996831	0.00316878
Isoscopoletin	AT1G22650	-0.996827	0.0031727
Selgin C-hexoside	AT5G14580	-0.996808	0.00319193
D-Glucose 6-phosphate	AT3G47500	-0.996806	0.00319358
Sorbitol 6-phosphate	AT5G05140	-0.996799	0.00320137
Orotic acid	AT1G16150	-0.996798	0.00320178
D-Glucose 6-phosphate	AT2G41370	-0.996794	0.00320556
O-methylnaringenin C-pentoside	AT5G66530	-0.99679	0.00321037
Artemether	AT5G27700	-0.996786	0.00321359
(-)-Gallocatechin	AT1G77680	-0.996785	0.00321518
methylNaringenin C-pentoside	AT1G43170	-0.996783	0.00321699
(-)-Menthol	AT2G04570	-0.996765	0.00323515
D-Glucose 6-phosphate	AT5G18130	-0.996759	0.00324138
N-(9H-Purin-6-ylcarbamoyl)threonine	AT3G60250	-0.996756	0.00324406
Sorbitol 6-phosphate	AT5G22360	-0.996755	0.00324452
alpha-D-Galactose 1-phosphate	AT3G46000	-0.996752	0.00324832
alpha-D-Galactose 1-phosphate	AT4G23270	-0.996751	0.00324948
Selgin C-hexoside	AT3G27230	-0.996746	0.00325414
N-(9H-Purin-6-ylcarbamoyl)threonine	AT5G17650	-0.996726	0.00327442
Methyl Vanillate	AT1G74750	-0.996718	0.00328244
Adipic acid	AT5G49730	-0.996717	0.00328337
Adenosine 5'-Diphosphate	AT3G27670	-0.996717	0.0032835
Indole-3-Carboxaldehyde	AT2G04030	-0.996711	0.00328892
D-Asparagine	AT5G02670	-0.996706	0.00329393
Nepsilon-Acetyl-L-lysine	AT5G66210	-0.9967	0.00330012
N-(9H-Purin-6-ylcarbamoyl)threonine	AT1G72010	-0.996698	0.0033024
Arecoline	AT2G33060	-0.996692	0.00330804
N-Acetyl-L-glutamic acid	AT2G02970	-0.996688	0.00331222
D-Glucose	AT4G32720	-0.996685	0.0033155
3-Indoleacetonitrile	AT2G10940	-0.996682	0.00331768
Indole-3-Carboxaldehyde	AT1G04870	-0.996665	0.00333547
Isoscopoletin	AT3G08610	-0.996663	0.00333653
L-arginine	AT1G05575	-0.996662	0.00333806
Dihydroartemisinic acid	AT2G11910	-0.996653	0.00334721
methylNaringenin C-pentoside	AT2G01120	-0.996653	0.00334725
O-methylnaringenin C-pentoside	AT4G36260	-0.996651	0.00334944
Methyl Vanillate	AT1G16150	-0.99664	0.00335998
Erucic acid	AT4G24010	-0.996637	0.00336268
3-Indoleacetonitrile	AT1G29320	-0.99663	0.00336991
Sorbitol 6-phosphate	AT5G10490	-0.996612	0.00338834
D-Glucose	AT5G47030	-0.99661	0.00339047
Adipic acid	AT2G23980	-0.996607	0.00339265
Adipic acid	AT1G12820	-0.996603	0.00339657
Adipic acid	AT4G00780	-0.996592	0.00340784
Adenosine 5'-Diphosphate	AT3G07340	-0.996586	0.00341356
alpha-D-Galactose 1-phosphate	AT5G56870	-0.996578	0.00342155
Artemether	AT1G28395	-0.996576	0.00342362
Erucic acid	AT1G24190	-0.996576	0.00342409
Calceolarioside B	AT3G52950	-0.996573	0.00342738
Indole-3-Carboxaldehyde	AT1G30230	-0.996572	0.00342845
methylNaringenin C-pentoside	AT3G62530	-0.996565	0.00343504
Sorbitol 6-phosphate	AT4G29820	-0.996563	0.00343664
Sakuranetin	AT5G14910	-0.99656	0.00343961
Orotic acid	AT1G01110	-0.99656	0.00344028
(-)-Menthol	AT2G40430	-0.996549	0.00345129
N-(9H-Purin-6-ylcarbamoyl)threonine	AT1G22540	-0.996548	0.00345161
alpha-D-Galactose 1-phosphate	AT1G70980	-0.996535	0.00346527
Indole-3-acetamide	AT3G52840	-0.99653	0.00347044
O-methylnaringenin C-pentoside	AT5G48470	-0.996527	0.00347345
Erucic acid	AT3G46600	-0.996522	0.00347758
Dihydroartemisinic acid	AT3G22230	-0.996507	0.00349301
(-)-Menthol	AT5G50310	-0.996502	0.00349823
Calceolarioside B	AT4G23540	-0.996501	0.00349851
Apigenin C-pentoside	AT4G20140	-0.996495	0.00350473
Selgin C-hexoside	AT5G27470	-0.996483	0.00351729
Calceolarioside B	AT2G17580	-0.996482	0.0035184
Sakuranetin	AT1G66350	-0.996473	0.00352658
2,6-Di-tert-butylphenol	AT4G34740	-0.996472	0.00352798
alpha-D-Galactose 1-phosphate	AT5G10370	-0.996467	0.00353278
Methylguanidine	AT4G17720	-0.996464	0.00353587
D-Glucose	AT5G07340	-0.996449	0.00355113
Indole-3-acetamide	AT2G23610	-0.996437	0.00356296
Artemether	AT3G56900	-0.996437	0.0035632
O-methylnaringenin C-pentoside	AT5G16040	-0.996435	0.00356474
D-Asparagine	AT2G23130	-0.996434	0.00356627
Dihydroartemisinic acid	AT1G75450	-0.996424	0.00357627
Sorbitol 6-phosphate	AT1G14520	-0.996421	0.00357889
(-)-Gallocatechin	AT4G18630	-0.996417	0.00358271
Nepsilon-Acetyl-L-lysine	AT2G31870	-0.996408	0.00359168
O-methylnaringenin C-pentoside	AT3G28420	-0.996408	0.00359218
3-Indoleacetonitrile	AT5G14580	-0.996406	0.00359372
Indole-3-Carboxaldehyde	AT1G70990	-0.996399	0.00360106
N-Acetyl-L-glutamic acid	AT4G14040	-0.996396	0.00360388
methylNaringenin C-pentoside	AT5G49910	-0.99639	0.00360993
Adipic acid	AT1G33760	-0.996388	0.00361172
LysoPC 18:1	AT1G06510	-0.996385	0.00361469
N-(9H-Purin-6-ylcarbamoyl)threonine	AT1G78490	-0.996358	0.00364228
Calceolarioside B	AT1G66520	-0.996346	0.00365428
D-Glucose	AT4G32390	-0.996344	0.0036563
D-Glucose	AT5G60840	-0.996338	0.00366191
(-)-Menthol	AT4G16340	-0.996324	0.00367585
Indole-3-Carboxaldehyde	AT5G66510	-0.996317	0.00368292
Selgin C-hexoside	AT1G29320	-0.996309	0.00369095
methylNaringenin C-pentoside	AT2G23350	-0.996293	0.00370685
Calceolarioside B	AT5G40400	-0.996292	0.00370756
Calceolarioside B	AT5G20600	-0.996291	0.00370934
Monopalmitin	AT1G76980	-0.996291	0.00370937
D-Glucose	AT2G44940	-0.996285	0.00371547
3-Indoleacetonitrile	AT5G50310	-0.996284	0.00371579
Ambroxane	AT5G05890	-0.996284	0.00371642
3-Indoleacetonitrile	AT5G48580	-0.996282	0.00371773
D-Glucose 6-phosphate	AT4G37260	-0.996279	0.00372129
D-Glucose	AT3G06310	-0.996272	0.00372789
alpha-D-Galactose 1-phosphate	AT5G65600	-0.996268	0.00373193
Adipic acid	AT4G22360	-0.996262	0.00373843
alpha-D-Galactose 1-phosphate	AT2G27190	-0.996245	0.00375479
D-Erythrose 4-phosphate	AT5G42650	-0.996242	0.00375825
Punicic acid	AT1G80040	-0.996241	0.00375893
Apigenin C-pentoside	AT3G25410	-0.99624	0.00376043
Sakuranetin	AT1G45230	-0.996239	0.00376066
methylNaringenin C-pentoside	AT1G14320	-0.99623	0.00376973
Ambroxane	AT1G76955	-0.996219	0.00378084
methylNaringenin C-pentoside	AT3G16670	-0.996219	0.00378135
Ambroxane	AT1G18000	-0.996218	0.00378196
Sorbitol 6-phosphate	AT1G21440	-0.996214	0.00378565
D-Glucose 6-phosphate	AT2G32870	-0.996209	0.00379076
Adipic acid	AT5G46270	-0.996208	0.00379216
(-)-Menthol	AT1G73110	-0.996203	0.00379706
methylNaringenin C-pentoside	AT3G44740	-0.996196	0.0038041
Dihydroartemisinic acid	AT5G14910	-0.996192	0.00380767
Adenosine 5'-Diphosphate	AT5G63940	-0.996188	0.00381173
D-Glucose	AT1G61580	-0.996185	0.00381451
Dihydroartemisinic acid	AT3G56900	-0.996185	0.00381512
Dihydroartemisinic acid	AT2G04520	-0.996183	0.00381673
Sorbitol 6-phosphate	AT5G63850	-0.996183	0.0038173
Apigenin C-pentoside	AT3G20890	-0.996178	0.00382171
N'-p-Coumaroyl agmatine	AT4G37660	-0.996176	0.00382355
Dl-Dihydrosphingosine	AT2G41310	-0.996175	0.0038247
Sorbitol 6-phosphate	AT5G63160	-0.996167	0.00383253
Dihydroartemisinic acid	AT1G64355	-0.996167	0.00383272
Dihydroartemisinic acid	AT3G60245	-0.996159	0.00384147
Ambroxane	AT3G59210	-0.996151	0.003849
Selgin C-hexoside	AT5G45930	-0.996145	0.00385453
Arecoline	AT2G40520	-0.99613	0.0038703
D-Glucose 6-phosphate	AT2G27190	-0.996129	0.0038706
D-Glucose	AT5G48470	-0.996102	0.00389796
Monopalmitin	AT2G09990	-0.996102	0.00389846
(-)-Menthol	AT1G65010	-0.996097	0.00390281
Monopalmitin	AT5G64130	-0.996092	0.00390797
Adipic acid	AT4G16880	-0.99609	0.00390978
Selgin C-hexoside	AT2G40300	-0.996081	0.00391919
Indole-3-Carboxaldehyde	AT4G38010	-0.996078	0.00392244
Apigenin C-pentoside	AT5G05740	-0.996076	0.00392357
Ambroxane	AT4G22840	-0.996072	0.00392757
D-Glucose 6-phosphate	AT5G64190	-0.996072	0.0039282
Artemether	AT1G27950	-0.996066	0.00393391
(-)-Menthol	AT1G01970	-0.996063	0.00393682
Adipic acid	AT1G79770	-0.996057	0.00394296
Erucic acid	AT5G35690	-0.996053	0.00394655
Denin	novel.67	-0.996053	0.00394739
N-Acetyl-L-glutamic acid	AT3G15970	-0.996051	0.00394865
2,6-Di-tert-butylphenol	AT2G47240	-0.996051	0.00394929
2,6-Di-tert-butylphenol	AT2G45970	-0.99605	0.00395011
Sorbitol 6-phosphate	AT3G06070	-0.996049	0.00395081
3-Indoleacetonitrile	AT3G06250	-0.996041	0.0039587
Isoscopoletin	AT3G11420	-0.996039	0.00396148
(-)-Menthol	AT2G45970	-0.996035	0.00396507
Denin	AT2G26110	-0.996035	0.00396514
Artemether	AT1G66580	-0.996032	0.00396789
Dihydroartemisinic acid	AT1G45230	-0.996029	0.003971
D-Glucose	AT1G16610	-0.996029	0.00397148
3-Indoleacetonitrile	AT1G20830	-0.996026	0.00397378
Dihydroartemisinic acid	AT4G28660	-0.996018	0.00398161
Adipic acid	AT5G60200	-0.996017	0.00398314
(-)-trans-Carveol	AT5G62440	-0.996015	0.00398468
3-Indoleacetonitrile	AT5G24060	-0.996002	0.00399834
LysoPC 18:1	AT5G47030	-0.995999	0.00400066
Apigenin C-pentoside	AT4G27380	-0.995991	0.00400912
D-Glucose 6-phosphate	AT5G10370	-0.995989	0.00401101
D-Glucose 6-phosphate	AT4G28880	-0.995987	0.00401271
Erucic acid	AT3G10260	-0.995984	0.00401647
D-Glucose 6-phosphate	AT2G18350	-0.995982	0.00401787
Ambroxane	AT5G20120	-0.995978	0.00402185
3-Indoleacetonitrile	AT1G76400	-0.995978	0.00402248
alpha-D-Galactose 1-phosphate	AT4G13800	-0.995977	0.00402258
Apigenin C-pentoside	AT3G59900	-0.995976	0.00402432
Dihydroartemisinic acid	AT1G78770	-0.995967	0.00403257
Indole-3-Carboxaldehyde	AT5G10430	-0.99596	0.00404017
methylNaringenin C-pentoside	AT5G23535	-0.995951	0.00404852
Sorbitol 6-phosphate	AT1G19910	-0.99595	0.00404987
Sorbitol 6-phosphate	AT3G13810	-0.995946	0.00405355
Arecoline	AT5G11000	-0.995942	0.00405782
methylNaringenin C-pentoside	AT1G05350	-0.99594	0.0040596
(-)-Menthol	AT5G48580	-0.995933	0.00406678
Calceolarioside B	AT5G63960	-0.995933	0.0040668
(-)-Gallocatechin	AT3G08590	-0.995926	0.00407395
Ambroxane	AT5G59080	-0.995921	0.00407915
Apigenin C-pentoside	AT2G46310	-0.995914	0.00408619
Denin	AT3G13640	-0.995905	0.00409508
Dl-Dihydrosphingosine	AT3G19220	-0.995903	0.00409694
Sakuranetin	AT3G28900	-0.995902	0.00409755
Adipic acid	AT3G53250	-0.995896	0.00410423
2,6-Di-tert-butylphenol	AT5G10840	-0.99589	0.00411035
3-Indoleacetonitrile	AT4G29360	-0.995888	0.00411158
Apigenin 4-O-rhamnoside	AT1G60440	-0.995884	0.00411569
LysoPC 18:1	AT2G28930	-0.995873	0.0041268
N-(9H-Purin-6-ylcarbamoyl)threonine	AT5G16410	-0.995872	0.00412819
Nepsilon-Acetyl-L-lysine	AT5G61990	-0.995866	0.00413369
Artemether	AT3G01500	-0.995864	0.00413598
Sakuranetin	AT4G39680	-0.995848	0.00415161
D-Glucose	AT5G01110	-0.995846	0.00415404
Adipic acid	AT1G69370	-0.995829	0.00417072
D-Glucose 6-phosphate	AT5G47720	-0.995829	0.00417104
Apigenin C-pentoside	AT1G09590	-0.995827	0.00417253
2,6-Di-tert-butylphenol	AT2G02500	-0.995827	0.00417277
D-Erythrose 4-phosphate	AT3G09020	-0.995812	0.00418757
Denin	AT1G17990	-0.995812	0.00418811
Orotic acid	AT5G52860	-0.995809	0.0041905
Dihydroartemisinic acid	AT2G44940	-0.995809	0.00419066
Adipic acid	AT5G55250	-0.995783	0.00421697
Sorbitol 6-phosphate	AT5G41340	-0.995783	0.00421738
Apigenin C-pentoside	AT5G58600	-0.995776	0.00422406
Calceolarioside B	AT4G33180	-0.995771	0.00422928
Apigenin C-pentoside	AT5G61170	-0.99576	0.00424018
D-Glucose 6-phosphate	AT4G17050	-0.995759	0.0042415
Sorbitol 6-phosphate	AT5G22250	-0.995757	0.00424322
Sorbitol 6-phosphate	AT2G25680	-0.995753	0.00424683
Apigenin C-pentoside	AT5G20290	-0.995751	0.00424885
D-Erythrose 4-phosphate	AT2G26560	-0.995749	0.00425094
D-Glucose 6-phosphate	AT5G03200	-0.995744	0.00425597
Indole-3-Carboxaldehyde	AT4G34670	-0.995741	0.00425942
Dihydroxy tomatidine-O-hexosyl-O-rhamnoside	AT5G52780	-0.995727	0.00427294
Sorbitol 6-phosphate	AT5G27420	-0.995724	0.00427621
(-)-Menthol	AT3G61770	-0.995719	0.0042809
Dihydroartemisinic acid	AT1G01300	-0.995718	0.0042821
Denin	AT1G73660	-0.995714	0.00428553
Denin	AT5G15020	-0.995707	0.00429277
2,6-Di-tert-butylphenol	AT3G27160	-0.995705	0.00429519
3-Indoleacetonitrile	AT1G53800	-0.995704	0.00429601
Dihydroartemisinic acid	AT3G51470	-0.995703	0.0042971
Isoscopoletin	AT3G28920	-0.995695	0.00430545
Ambroxane	AT1G71240	-0.995693	0.0043071
Artemether	AT4G00490	-0.99569	0.00430972
D-Glucose 6-phosphate	AT3G22740	-0.995682	0.00431798
(-)-Menthol	AT1G80560	-0.99568	0.00432007
(-)-Menthol	AT4G23500	-0.995664	0.00433608
Dihydroartemisinic acid	AT5G63570	-0.99566	0.00434035
methylNaringenin C-pentoside	AT1G72370	-0.995657	0.00434298
Sakuranetin	AT2G27710	-0.995654	0.00434611
O-methylnaringenin C-pentoside	AT3G07430	-0.995651	0.00434853
3,4-Dihydroxyphenylacetic acid	AT4G25670	-0.995651	0.00434917
Nepsilon-Acetyl-L-lysine	AT3G48420	-0.995644	0.00435634
2,6-Di-tert-butylphenol	AT4G28360	-0.995632	0.004368
Adipic acid	AT5G22360	-0.995631	0.00436874
Erucic acid	AT3G48740	-0.995629	0.00437099
Artemether	AT2G27710	-0.995626	0.00437388
2,6-Di-tert-butylphenol	AT1G13790	-0.995625	0.00437513
N-(9H-Purin-6-ylcarbamoyl)threonine	AT1G03430	-0.995619	0.0043813
Sakuranetin	AT1G48880	-0.995617	0.00438282
Artemether	AT5G37540	-0.995617	0.00438296
(-)-Menthol	AT5G64670	-0.995616	0.00438371
Apigenin C-pentoside	AT4G02420	-0.995613	0.00438693
D-Erythrose 4-phosphate	AT3G15351	-0.995611	0.00438857
N-p-Coumaroylputrescine	AT3G58680	-0.99561	0.00439038
Selgin C-hexoside	AT1G06283	-0.995609	0.00439118
Cytidine	AT4G31780	-0.995602	0.00439766
D-Arabitol	AT3G45130	-0.995599	0.00440092
2-Phenylethylamine	AT3G44740	-0.995598	0.00440184
Monopalmitin	AT3G19850	-0.995597	0.0044033
Sakuranetin	AT2G36530	-0.995591	0.00440878
Sakuranetin	AT2G37600	-0.995584	0.00441559
Orotic acid	AT1G74750	-0.995584	0.00441568
(-)-Menthol	AT2G36690	-0.995582	0.00441827
Monopalmitin	AT5G16970	-0.995571	0.00442887
Arecoline	AT4G28510	-0.995565	0.00443452
Sakuranetin	AT2G25480	-0.995564	0.00443557
O-methylnaringenin C-pentoside	AT5G66510	-0.995564	0.00443644
O-methylnaringenin C-pentoside	AT5G63420	-0.995554	0.00444563
3-Indoleacetonitrile	AT1G77460	-0.995553	0.00444725
D-Glucose	AT1G06380	-0.995551	0.004449
Dl-Dihydrosphingosine	AT3G03050	-0.995551	0.00444931
Monopalmitin	AT5G05210	-0.995548	0.00445248
Ambroxane	AT5G57340	-0.995537	0.00446273
Methyl Vanillate	AT5G52860	-0.995533	0.00446676
Adipic acid	AT4G25640	-0.995522	0.00447791
D-Erythrose 4-phosphate	AT5G23460	-0.99552	0.00448039
Erucic acid	AT4G10170	-0.995515	0.00448538
Artemether	AT4G26190	-0.995515	0.00448539
Indole-3-Carboxaldehyde	AT5G35735	-0.99551	0.00449049
Artemether	AT2G25480	-0.995507	0.00449333
O-methylnaringenin C-pentoside	AT5G64310	-0.9955	0.00450009
Apigenin C-pentoside	AT4G16970	-0.995498	0.00450173
2,6-Di-tert-butylphenol	AT4G30825	-0.995492	0.00450801
Calceolarioside B	AT4G20960	-0.995489	0.00451102
O-methylnaringenin C-pentoside	AT5G40160	-0.995487	0.00451265
Denin	AT3G62750	-0.995483	0.00451693
Apigenin C-pentoside	AT3G63490	-0.995481	0.00451899
Adenosine 5'-Diphosphate	AT1G76600	-0.995468	0.0045322
Allantoin	AT1G52080	-0.995464	0.00453559
Sorbitol 6-phosphate	AT3G58980	-0.995463	0.00453711
2-Phenylethylamine	AT5G25080	-0.995462	0.00453776
Artemether	AT4G39680	-0.995459	0.00454092
3-Indoleacetonitrile	AT3G18130	-0.995454	0.00454619
(-)-Gallocatechin	AT4G10960	-0.995448	0.00455153
Ambroxane	AT3G18950	-0.995448	0.00455189
LysoPC 18:1	AT4G25370	-0.995448	0.00455205
N-(9H-Purin-6-ylcarbamoyl)threonine	AT1G19220	-0.995444	0.00455586
Apigenin C-pentoside	AT5G15220	-0.995439	0.00456072
Erucic acid	AT5G05600	-0.995434	0.00456618
Apigenin 4-O-rhamnoside	AT3G09560	-0.995432	0.00456812
O-methylnaringenin C-pentoside	AT3G25470	-0.99543	0.00456985
Adipic acid	AT4G32480	-0.995424	0.00457606
D-Glucose	AT4G17660	-0.995418	0.00458161
3-Indoleacetonitrile	AT3G11130	-0.995413	0.00458697
Aminomalonic acid	AT1G54710	-0.995413	0.00458728
3-Indoleacetonitrile	AT5G27470	-0.995401	0.00459896
2,6-Di-tert-butylphenol	AT5G65900	-0.9954	0.00459969
Dihydroartemisinic acid	AT2G05220	-0.995394	0.00460571
Scopolamine	AT5G27560	-0.995391	0.00460886
L-arginine	AT5G03190	-0.995389	0.00461091
Sorbitol 6-phosphate	AT3G23580	-0.995389	0.00461109
alpha-D-Galactose 1-phosphate	AT1G72120	-0.995387	0.00461309
Punicic acid	AT3G54000	-0.995379	0.00462139
2-Phenylethylamine	AT2G17580	-0.995378	0.00462215
Nepsilon-Acetyl-L-lysine	ATCG00520	-0.995376	0.00462381
D-Erythrose 4-phosphate	AT3G52060	-0.995376	0.00462414
Apigenin C-pentoside	AT5G61040	-0.995371	0.00462898
Allantoin	AT3G18485	-0.995367	0.00463326
D-Glucose 6-phosphate	AT5G24380	-0.995366	0.00463425
Ambroxane	AT3G01970	-0.995364	0.00463599
D-Glucose 6-phosphate	AT5G67330	-0.995363	0.00463663
O-methylnaringenin C-pentoside	AT2G39990	-0.995362	0.00463787
D-Arabitol	AT3G56080	-0.99536	0.0046396
Selgin C-hexoside	AT5G46740	-0.995342	0.00465814
Selgin C-hexoside	AT5G24060	-0.99534	0.00466013
Sorbitol 6-phosphate	AT5G25280	-0.995334	0.00466561
D-Arabitol	AT2G40930	-0.995318	0.00468231
D-Asparagine	AT5G05190	-0.995315	0.00468474
Indole-3-Carboxaldehyde	AT3G49290	-0.9953	0.00470012
Ambroxane	AT1G63690	-0.995294	0.00470622
D-Glucose 6-phosphate	AT5G13550	-0.99529	0.00471046
(-)-Menthol	AT2G40490	-0.995288	0.00471239
methylNaringenin C-pentoside	AT1G03860	-0.995282	0.00471786
Calceolarioside B	AT2G47610	-0.99528	0.0047201
Sorbitol 6-phosphate	AT3G47610	-0.995278	0.00472247
Monopalmitin	AT1G09830	-0.995277	0.004723
Apigenin C-pentoside	AT1G31817	-0.995277	0.00472324
N'-p-Coumaroyl agmatine	AT4G16143	-0.995271	0.00472916
Adipic acid	AT1G06050	-0.995255	0.00474535
Sorbitol 6-phosphate	AT5G58350	-0.995249	0.00475148
methylNaringenin C-pentoside	AT1G69200	-0.995238	0.00476178
alpha-D-Galactose 1-phosphate	AT5G59990	-0.995236	0.00476394
18-Nor-4,15-dihydroxyabieta-8,11,13-trien-7-one	AT2G28085	-0.995236	0.00476426
D-Glucose	AT1G78770	-0.995227	0.00477255
2,6-Di-tert-butylphenol	AT5G16070	-0.995227	0.00477348
Dihydroartemisinic acid	AT2G25840	-0.995226	0.00477435
Indole-3-Carboxaldehyde	AT2G46150	-0.995217	0.00478297
D-Glucose 6-phosphate	AT5G67140	-0.995216	0.00478384
Sakuranetin	AT1G75450	-0.995216	0.00478422
Ambroxane	AT3G22850	-0.99521	0.00478978
methylNaringenin C-pentoside	AT1G20580	-0.995207	0.00479266
D-Glucose 6-phosphate	AT5G38520	-0.995202	0.00479812
2,6-Di-tert-butylphenol	AT2G31840	-0.995201	0.00479853
Adipic acid	AT5G27420	-0.995197	0.00480292
Indole-3-Carboxaldehyde	AT5G53290	-0.995193	0.00480657
Erucic acid	AT1G75280	-0.995188	0.00481219
D-Erythrose 4-phosphate	AT5G49740	-0.995187	0.00481256
Apigenin C-pentoside	AT4G02390	-0.995187	0.00481333
(-)-Gallocatechin	AT2G01670	-0.995184	0.00481644
D-Glucose 6-phosphate	AT1G12710	-0.995173	0.00482704
Calceolarioside B	AT5G49910	-0.995172	0.00482808
Sakuranetin	AT5G13120	-0.995167	0.00483271
Ambroxane	AT5G22360	-0.995156	0.00484417
Sakuranetin	AT3G15540	-0.995154	0.00484601
Monopalmitin	AT3G54210	-0.995153	0.00484734
D-Glucose 6-phosphate	AT3G10250	-0.995151	0.0048493
Artemether	AT4G31360	-0.995149	0.00485051
Sorbitol 6-phosphate	AT5G52830	-0.995148	0.00485173
Adenosine 5'-Diphosphate	AT4G18710	-0.995145	0.00485514
methylNaringenin C-pentoside	AT5G20600	-0.995139	0.00486058
Selgin C-hexoside	AT3G18890	-0.995138	0.00486205
Calceolarioside B	AT3G62530	-0.995132	0.00486778
Allantoin	AT3G62070	-0.995126	0.00487444
Dihydroartemisinic acid	AT1G48880	-0.995122	0.00487765
Adipic acid	AT1G21640	-0.99512	0.00488001
Dihydroartemisinic acid	AT2G43630	-0.995119	0.00488146
Ambroxane	AT5G42650	-0.995114	0.004886
D-Asparagine	AT4G34190	-0.995111	0.00488936
Artemether	AT3G21200	-0.9951	0.00489967
D-Glucose 6-phosphate	AT1G80940	-0.995099	0.0049012
Tangeretin	AT2G39210	-0.995093	0.00490731
alpha-D-Galactose 1-phosphate	AT2G27500	-0.995085	0.00491455
Artemether	AT2G43620	-0.995083	0.00491706
D-Glucose 6-phosphate	AT2G15230	-0.995072	0.00492828
3-Indoleacetonitrile	AT4G33180	-0.995063	0.00493666
Adenosine 5'-Diphosphate	AT4G15210	-0.995057	0.00494321
LysoPC 18:1	AT2G37250	-0.995046	0.00495421
(-)-Menthol	AT2G17630	-0.995042	0.00495808
2,6-Di-tert-butylphenol	AT5G01600	-0.995042	0.00495828
Ambroxane	AT5G14120	-0.995034	0.00496649
D-Glucose 6-phosphate	AT1G74290	-0.995026	0.00497443
Dihydroartemisinic acid	AT3G05410	-0.995021	0.00497867
Sorbitol 6-phosphate	AT4G23430	-0.995017	0.00498273
Artemether	AT1G20810	-0.995014	0.00498607
Cytidine	AT3G24420	-0.995009	0.00499128
LysoPC 18:1	AT5G01590	-0.995003	0.00499665
Dihydroartemisinic acid	AT1G55890	-0.995003	0.00499696
methylNaringenin C-pentoside	AT1G79560	-0.994995	0.00500535
3-Indoleacetonitrile	AT5G46280	-0.994983	0.00501672
Adipic acid	AT5G57340	-0.99498	0.00501981
18-Nor-4,15-dihydroxyabieta-8,11,13-trien-7-one	AT1G06760	-0.994962	0.00503808
3-Indoleacetonitrile	AT2G04270	-0.994961	0.00503866
2,6-Di-tert-butylphenol	AT2G04270	-0.994955	0.0050449
O-methylnaringenin C-pentoside	AT1G21650	-0.994954	0.00504603
D-Arabitol	AT1G25280	-0.994952	0.00504777
2,6-Di-tert-butylphenol	AT3G15030	-0.994949	0.00505145
Dl-Dihydrosphingosine	AT3G20890	-0.99494	0.00506047
N-(9H-Purin-6-ylcarbamoyl)threonine	AT2G33250	-0.994921	0.00507931
Ambroxane	AT3G13060	-0.994917	0.00508339
Sorbitol 6-phosphate	AT1G17450	-0.994912	0.00508756
(-)-Menthol	AT1G31180	-0.99491	0.00508963
Sakuranetin	AT5G28500	-0.994906	0.00509391
Adenosine 5'-Diphosphate	AT1G72450	-0.994904	0.00509621
Indole-3-acetamide	AT5G28770	-0.994902	0.00509838
Selgin C-hexoside	AT2G25620	-0.994901	0.0050989
2-Phenylethylamine	AT5G52950	-0.994899	0.00510072
Dihydroartemisinic acid	AT3G28900	-0.994897	0.00510288
Tangeretin	AT5G02480	-0.994888	0.00511194
(-)-trans-Carveol	AT2G23170	-0.994883	0.00511681
18-Nor-4,15-dihydroxyabieta-8,11,13-trien-7-one	AT3G62930	-0.994882	0.00511839
Calceolarioside B	AT3G48187	-0.994881	0.00511875
Aminomalonic acid	AT4G39540	-0.994879	0.00512059
D-Erythrose 4-phosphate	AT2G23980	-0.994878	0.0051215
LysoPC 18:1	AT3G63430	-0.994878	0.00512175
L-Gulono-1,4-lactone	AT3G56860	-0.994863	0.0051375
LysoPC 18:1	AT1G14980	-0.994861	0.00513899
Ambroxane	AT5G15330	-0.99486	0.00513994
Ambroxane	AT2G26560	-0.994856	0.00514408
D-Erythrose 4-phosphate	AT1G06050	-0.994849	0.00515132
Selgin C-hexoside	AT4G30825	-0.994841	0.00515923
Dihydroartemisinic acid	AT1G01100	-0.994832	0.00516765
Scopolamine	AT4G25670	-0.994825	0.0051747
Ambroxane	AT5G19010	-0.994824	0.00517559
Erucic acid	AT3G61420	-0.994819	0.00518082
O-methylnaringenin C-pentoside	AT5G04480	-0.994819	0.00518084
Dl-Dihydrosphingosine	ATCG00770	-0.994818	0.00518184
Arecoline	AT4G24190	-0.994814	0.00518561
Selgin C-hexoside	AT1G75730	-0.994807	0.0051928
Sakuranetin	AT5G52010	-0.994796	0.00520362
Isoscopoletin	AT2G36580	-0.994794	0.00520571
Arecoline	AT1G73530	-0.99479	0.00521036
D-Asparagine	AT1G66465	-0.994784	0.00521631
Isoscopoletin	AT4G23240	-0.994783	0.00521686
Orotic acid	AT5G15390	-0.994781	0.00521934
Monopalmitin	AT2G15290	-0.994776	0.00522386
Adipic acid	AT1G12240	-0.994774	0.0052256
N-(9H-Purin-6-ylcarbamoyl)threonine	AT5G50800	-0.994774	0.0052256
O-methylnaringenin C-pentoside	AT1G30680	-0.994774	0.00522561
Denin	AT2G34980	-0.994774	0.00522587
Erucic acid	AT1G57980	-0.994767	0.0052333
D-Arabitol	AT1G28260	-0.994766	0.00523353
Calceolarioside B	AT3G04770	-0.994765	0.00523469
methylNaringenin C-pentoside	AT3G07300	-0.99476	0.00524043
2,6-Di-tert-butylphenol	AT1G80560	-0.99476	0.00524044
Ambroxane	AT5G55250	-0.994754	0.00524566
methylNaringenin C-pentoside	AT3G58220	-0.99475	0.00524995
Dihydroartemisinic acid	AT3G01280	-0.994749	0.00525097
D-Glucose	AT3G18740	-0.994749	0.00525125
Sakuranetin	AT5G57290	-0.994746	0.00525376
O-methylnaringenin C-pentoside	AT1G04870	-0.994742	0.00525803
3-Indoleacetonitrile	AT2G40300	-0.994742	0.00525814
Apigenin C-pentoside	AT5G38890	-0.994736	0.00526378
Dihydroartemisinic acid	AT1G18710	-0.994732	0.00526763
D-Glucose 6-phosphate	AT1G24625	-0.994729	0.00527097
N-(9H-Purin-6-ylcarbamoyl)threonine	AT2G03890	-0.994725	0.00527538
LysoPC 18:1	AT2G15128	-0.994724	0.00527575
LysoPC 18:1	AT1G62290	-0.994718	0.00528222
Orotic acid	AT5G19060	-0.994716	0.00528435
Apigenin C-pentoside	AT3G63190	-0.994716	0.0052844
N-(9H-Purin-6-ylcarbamoyl)threonine	AT1G69510	-0.994714	0.00528558
Sorbitol 6-phosphate	AT1G70000	-0.99471	0.00529017
D-Glucose 6-phosphate	AT1G35620	-0.994706	0.00529447
LysoPC 18:1	AT5G22800	-0.994697	0.0053028
Selgin C-hexoside	AT5G16070	-0.994696	0.00530422
Erucic acid	AT2G26530	-0.994695	0.0053046
Dl-Dihydrosphingosine	AT5G05680	-0.994692	0.0053077
alpha-D-Galactose 1-phosphate	AT3G58980	-0.994684	0.00531557
Allantoin	AT5G51050	-0.994681	0.00531896
Denin	AT1G75220	-0.99468	0.00531994
Apigenin C-pentoside	AT3G48730	-0.994672	0.00532803
D-Erythrose 4-phosphate	AT4G14710	-0.994667	0.00533347
Calceolarioside B	AT2G01120	-0.994666	0.00533408
Sorbitol 6-phosphate	AT2G37150	-0.994665	0.00533503
N-(9H-Purin-6-ylcarbamoyl)threonine	AT4G09900	-0.994662	0.00533814
Selgin C-hexoside	AT4G28450	-0.994661	0.00533918
N'-p-Coumaroyl agmatine	AT4G23060	-0.99466	0.00534017
2-Phenylethylamine	AT5G36890	-0.994657	0.00534258
D-Erythrose 4-phosphate	AT3G15970	-0.994654	0.00534561
L-arginine	AT5G63710	-0.994654	0.00534601
Apigenin C-pentoside	AT5G22930	-0.994651	0.00534913
2-Phenylethylamine	AT5G62440	-0.994632	0.00536823
Sakuranetin	AT4G09320	-0.994628	0.00537159
Sorbitol 6-phosphate	AT1G02640	-0.994626	0.0053744
Adenosine 5'-Diphosphate	AT4G37290	-0.994619	0.00538144
methylNaringenin C-pentoside	AT3G52950	-0.99461	0.0053898
Isoscopoletin	AT1G72750	-0.99461	0.00539045
Dihydroartemisinic acid	AT4G00810	-0.994604	0.00539579
D-Glucose	AT1G78210	-0.994603	0.00539708
methylNaringenin C-pentoside	AT1G31600	-0.994601	0.00539893
alpha-D-Galactose 1-phosphate	AT2G31510	-0.994588	0.00541233
Dihydroartemisinic acid	AT1G12770	-0.994587	0.00541265
Ambroxane	AT2G25680	-0.994587	0.00541272
Dihydroartemisinic acid	AT5G57290	-0.994583	0.00541654
Selgin C-hexoside	AT2G10940	-0.994578	0.0054217
Erucic acid	AT1G68440	-0.994576	0.00542399
Dihydroxy tomatidine-O-hexosyl-O-rhamnoside	AT4G25670	-0.994575	0.00542522
Erucic acid	AT1G79030	-0.994572	0.00542786
N-p-Coumaroylputrescine	AT4G19700	-0.994571	0.00542949
Calceolarioside B	AT3G03060	-0.994568	0.00543186
Dihydroartemisinic acid	AT3G06730	-0.994567	0.00543315
D-Glucose	AT3G15540	-0.994558	0.00544168
Erucic acid	AT2G39340	-0.994539	0.00546056
Calceolarioside B	AT5G44400	-0.994539	0.00546116
Sakuranetin	AT5G40850	-0.994528	0.00547182
Calceolarioside B	AT5G23535	-0.994527	0.00547267
Adipic acid	AT4G31310	-0.994519	0.00548098
Dihydroartemisinic acid	AT2G43030	-0.994518	0.005482
Adenosine 5'-Diphosphate	AT5G20150	-0.994516	0.00548369
D-Erythrose 4-phosphate	AT2G33360	-0.994514	0.00548556
N-(9H-Purin-6-ylcarbamoyl)threonine	AT5G26600	-0.994514	0.00548645
D-Glucose	AT1G02090	-0.994509	0.00549142
D-Erythrose 4-phosphate	AT3G18950	-0.994508	0.00549167
Adipic acid	AT1G55250	-0.994508	0.00549232
Dihydroartemisinic acid	AT3G59980	-0.994495	0.00550521
methylNaringenin C-pentoside	AT5G10360	-0.994494	0.00550636
Selgin C-hexoside	AT3G55330	-0.994491	0.00550899
Apigenin C-pentoside	AT4G39470	-0.994485	0.00551484
Apigenin C-pentoside	AT2G39670	-0.994484	0.0055161
Selgin C-hexoside	AT3G23940	-0.994479	0.00552111
Indole-3-Carboxaldehyde	AT1G30680	-0.994479	0.00552115
Artemether	AT3G28900	-0.994477	0.0055225
(-)-Gallocatechin	AT1G76760	-0.994475	0.00552481
Indole-3-Carboxaldehyde	AT4G31950	-0.994463	0.00553737
Apigenin C-pentoside	AT5G47700	-0.994453	0.00554683
D-Arabitol	AT2G46800	-0.994449	0.00555097
Adipic acid	AT1G14520	-0.994449	0.00555144
Denin	AT1G09920	-0.994441	0.00555929
D-Glucose 6-phosphate	AT4G12570	-0.994422	0.00557777
D-Erythrose 4-phosphate	AT1G12820	-0.994413	0.00558703
3-Indoleacetonitrile	AT5G18660	-0.994412	0.00558833
alpha-D-Galactose 1-phosphate	AT5G06265	-0.994409	0.00559073
Idaein chloride	AT2G33120	-0.994394	0.00560556
Sorbitol 6-phosphate	AT1G01820	-0.994392	0.00560753
D-Glucose 6-phosphate	AT4G14930	-0.994385	0.00561486
Nepsilon-Acetyl-L-lysine	AT5G37490	-0.994385	0.005615
O-methylnaringenin C-pentoside	AT3G18740	-0.99437	0.00562984
2,6-Di-tert-butylphenol	AT5G20740	-0.994368	0.00563175
alpha-D-Galactose 1-phosphate	AT4G23430	-0.994356	0.00564372
Selgin C-hexoside	AT5G14660	-0.994351	0.0056492
Apigenin 4-O-rhamnoside	AT5G42860	-0.994344	0.00565639
3-Indoleacetonitrile	AT1G32990	-0.994338	0.00566234
alpha-D-Galactose 1-phosphate	AT1G60260	-0.994335	0.00566477
Sorbitol 6-phosphate	AT5G20120	-0.994324	0.00567586
2-Phenylethylamine	AT3G07670	-0.994322	0.0056782
alpha-D-Galactose 1-phosphate	AT5G50800	-0.99432	0.00567956
methylNaringenin C-pentoside	AT2G46980	-0.994318	0.00568196
Sorbitol 6-phosphate	AT5G47720	-0.994313	0.00568679
(-)-Menthol	AT4G27370	-0.994309	0.00569068
Selgin C-hexoside	AT1G03630	-0.994308	0.00569246
D-Erythrose 4-phosphate	AT5G49730	-0.994305	0.00569493
Dl-Dihydrosphingosine	AT1G10330	-0.994305	0.00569527
D-Arabitol	AT2G21550	-0.994302	0.00569784
D-Glucose	AT4G23750	-0.994301	0.00569863
2,6-Di-tert-butylphenol	AT4G04570	-0.994295	0.00570498
N-Acetyl-L-glutamic acid	AT3G48360	-0.994293	0.00570739
Artemether	AT3G06680	-0.994289	0.00571093
Monopalmitin	AT2G38550	-0.994289	0.00571108
D-Glucose	AT2G01290	-0.99428	0.00572006
Dihydroartemisinic acid	AT4G39680	-0.994273	0.00572705
3,4-Dihydroxyphenylacetic acid	AT4G09000	-0.99427	0.00573032
N-Acetyl-L-glutamic acid	AT2G43100	-0.994262	0.00573803
D-Erythrose 4-phosphate	AT4G30790	-0.994262	0.00573811
alpha-D-Galactose 1-phosphate	AT5G50335	-0.99426	0.00573982
3-Indoleacetonitrile	AT5G63960	-0.99426	0.00574008
O-methylnaringenin C-pentoside	AT2G03020	-0.994259	0.00574086
O-methylnaringenin C-pentoside	AT2G19270	-0.994256	0.00574367
N-Acetyl-L-glutamic acid	AT3G18035	-0.994247	0.00575294
(-)-Menthol	AT1G22430	-0.994245	0.00575511
Adipic acid	AT4G16745	-0.994242	0.00575809
D-Glucose 6-phosphate	AT2G15695	-0.99424	0.00575957
Dihydroartemisinic acid	AT1G76810	-0.994229	0.00577073
(-)-Gallocatechin	AT2G38025	-0.994205	0.00579462
D-Glucose	AT2G40180	-0.994204	0.00579613
Calceolarioside B	AT5G26680	-0.994202	0.00579764
N-(9H-Purin-6-ylcarbamoyl)threonine	AT1G54100	-0.994202	0.00579772
Calceolarioside B	AT4G00020	-0.994202	0.00579799
O-methylnaringenin C-pentoside	AT1G15730	-0.994197	0.005803
Isoscopoletin	AT1G62290	-0.994193	0.00580666
Sorbitol 6-phosphate	AT3G61060	-0.994191	0.00580891
L-arginine	AT4G19510	-0.994189	0.00581095
3-Indoleacetonitrile	AT2G36230	-0.994182	0.00581837
O-methylnaringenin C-pentoside	AT1G07030	-0.994179	0.00582073
D-Glucose 6-phosphate	AT1G01820	-0.994167	0.00583292
Methyl Vanillate	AT5G15390	-0.994159	0.00584105
D-Asparagine	AT3G04965	-0.994146	0.00585409
Isoscopoletin	AT1G33390	-0.994145	0.005855
alpha-D-Galactose 1-phosphate	AT1G72010	-0.994145	0.00585533
Allantoin	AT5G22020	-0.994143	0.00585689
O-methylnaringenin C-pentoside	AT5G23900	-0.994142	0.00585796
methylNaringenin C-pentoside	AT3G23760	-0.994142	0.00585838
3-Indoleacetonitrile	AT4G37980	-0.99414	0.00586047
D-Arabitol	AT1G16410	-0.994131	0.00586859
Selgin C-hexoside	AT5G58250	-0.994124	0.00587617
Apigenin C-pentoside	AT2G39900	-0.994122	0.00587786
Tangeretin	AT1G22882	-0.994112	0.00588767
Apigenin C-pentoside	AT4G14510	-0.994112	0.00588788
Tangeretin	AT2G32680	-0.994103	0.00589741
(-)-Menthol	AT5G38480	-0.994097	0.00590251
D-Glucose	AT3G09500	-0.994095	0.00590531
Ambroxane	AT4G14210	-0.994091	0.0059091
Ambroxane	AT5G60200	-0.99409	0.00590958
L-arginine	AT5G20900	-0.994089	0.00591061
Sakuranetin	AT5G27230	-0.994083	0.00591719
Dl-Dihydrosphingosine	AT1G01920	-0.994075	0.00592518
alpha-D-Galactose 1-phosphate	AT5G15410	-0.994074	0.00592615
Artemether	AT3G55800	-0.994072	0.00592784
D-Glucose	AT3G53430	-0.994063	0.00593709
D-Erythrose 4-phosphate	AT1G77210	-0.994058	0.00594181
Calceolarioside B	AT2G23350	-0.994042	0.00595828
D-Glucose	AT1G18080	-0.994029	0.00597057
D-Asparagine	AT2G41110	-0.994017	0.00598316
D-Glucose	AT4G25370	-0.994017	0.00598322
Ambroxane	AT5G27420	-0.994016	0.00598391
Sakuranetin	AT2G25840	-0.994015	0.00598459
(-)-Menthol	AT5G45930	-0.994012	0.00598787
alpha-D-Galactose 1-phosphate	AT1G19220	-0.99401	0.00598953
O-methylnaringenin C-pentoside	AT2G41720	-0.994009	0.0059907
Idaein chloride	AT4G19700	-0.994005	0.00599456
methylNaringenin C-pentoside	AT2G17580	-0.994003	0.00599687
Monopalmitin	AT1G32580	-0.994002	0.00599825
D-Glucose 6-phosphate	AT1G72120	-0.994001	0.0059986
D-Glucose 6-phosphate	AT1G69310	-0.994	0.00600017
Punicic acid	AT2G45240	-0.993994	0.00600608
Denin	AT1G69910	-0.993987	0.00601251
2,6-Di-tert-butylphenol	AT5G48580	-0.993977	0.00602257
Dihydroartemisinic acid	AT1G13730	-0.993976	0.00602434
Adipic acid	AT4G00670	-0.993973	0.00602706
methylNaringenin C-pentoside	AT4G20960	-0.993973	0.00602741
D-Erythrose 4-phosphate	AT1G33760	-0.993968	0.00603245
methylNaringenin C-pentoside	AT2G26930	-0.993965	0.0060353
Scopolamine	AT2G30140	-0.993962	0.00603828
methylNaringenin C-pentoside	AT1G09780	-0.993961	0.00603859
methylNaringenin C-pentoside	AT5G15750	-0.993959	0.00604105
O-methylnaringenin C-pentoside	AT2G46150	-0.993956	0.00604356
Ambroxane	AT2G31510	-0.993954	0.00604571
Adipic acid	AT5G23010	-0.993954	0.00604603
N'-p-Coumaroyl agmatine	AT4G31580	-0.993953	0.00604713
Adipic acid	AT5G54390	-0.993951	0.00604903
Adipic acid	AT3G59210	-0.993945	0.00605465
LysoPC 18:1	AT1G78210	-0.993937	0.00606266
D-Glucose	AT3G05660	-0.993935	0.00606454
D-Erythrose 4-phosphate	AT5G57340	-0.993934	0.00606555
Adipic acid	AT1G71240	-0.993927	0.0060731
Methyl Vanillate	AT5G19060	-0.993924	0.00607552
D-Erythrose 4-phosphate	AT1G72810	-0.993921	0.00607918
Apigenin C-pentoside	AT3G57890	-0.993915	0.00608463
Artemether	AT4G27520	-0.993915	0.0060855
Sakuranetin	AT3G51470	-0.99391	0.00609038
Artemether	AT3G51820	-0.99391	0.00609048
2,6-Di-tert-butylphenol	AT2G25620	-0.993909	0.00609102
N-(9H-Purin-6-ylcarbamoyl)threonine	AT4G23890	-0.993905	0.00609481
Calceolarioside B	AT3G16670	-0.993896	0.00610373
Indole-3-Carboxaldehyde	AT5G63420	-0.993895	0.00610537
2,6-Di-tert-butylphenol	AT5G08050	-0.993885	0.00611543
Erucic acid	AT5G14110	-0.993884	0.00611608
Calceolarioside B	AT1G79560	-0.993883	0.00611676
alpha-D-Galactose 1-phosphate	AT5G26600	-0.993883	0.00611691
3-Indoleacetonitrile	AT3G27230	-0.993883	0.00611714
D-Erythrose 4-phosphate	AT4G17530	-0.993883	0.00611744
2,6-Di-tert-butylphenol	AT3G49670	-0.99388	0.00612017
(-)-Menthol	AT3G28040	-0.993879	0.00612114
Apigenin C-pentoside	AT4G24770	-0.993877	0.00612338
N-Acetyl-L-glutamic acid	AT5G19500	-0.993876	0.00612428
D-Glucose	AT3G59980	-0.993873	0.006127
D-Arabitol	AT2G18700	-0.993873	0.00612733
Dihydroartemisinic acid	AT3G49010	-0.993871	0.00612873
methylNaringenin C-pentoside	AT3G03060	-0.993869	0.00613118
Sakuranetin	AT1G78770	-0.993866	0.006134
Calceolarioside B	AT1G76400	-0.993865	0.00613515
(-)-trans-Carveol	AT1G23935	-0.993863	0.00613693
LysoPC 18:1	AT3G56680	-0.993863	0.0061371
Sakuranetin	AT1G64355	-0.993857	0.00614252
LysoPC 18:1	AT1G01120	-0.993853	0.00614692
D-Arabitol	AT3G21430	-0.993852	0.00614774
Dihydroartemisinic acid	AT4G01310	-0.993849	0.00615074
Artemether	AT2G44050	-0.993849	0.00615115
L-arginine	AT3G62010	-0.993848	0.00615224
O-methylnaringenin C-pentoside	AT5G06810	-0.993842	0.00615801
Calceolarioside B	AT1G09780	-0.993842	0.00615827
alpha-D-Galactose 1-phosphate	AT5G19010	-0.99384	0.00615967
Artemether	AT5G14910	-0.993833	0.00616677
Indole-3-Carboxaldehyde	AT1G48280	-0.993826	0.00617443
Sakuranetin	AT4G23750	-0.993815	0.00618474
Adipic acid	AT2G46100	-0.993811	0.00618873
Ambroxane	AT2G01735	-0.993802	0.00619816
alpha-D-Galactose 1-phosphate	AT1G54100	-0.9938	0.0061998
Indole-3-Carboxaldehyde	AT1G71840	-0.993798	0.00620204
Apigenin C-pentoside	AT5G06110	-0.993793	0.00620703
D-Glucose	AT5G57870	-0.993793	0.00620741
D-Erythrose 4-phosphate	AT1G79770	-0.993782	0.00621795
Artemether	AT2G44060	-0.993778	0.00622215
Adipic acid	AT2G03470	-0.993778	0.00622218
Adipic acid	AT1G20030	-0.993776	0.00622403
LysoPC 18:1	AT1G58420	-0.993765	0.0062354
Monopalmitin	AT5G18380	-0.993764	0.00623586
(-)-Menthol	AT5G55230	-0.993757	0.00624317
Apigenin C-pentoside	AT1G18540	-0.993752	0.0062485
N-(9H-Purin-6-ylcarbamoyl)threonine	AT2G35050	-0.99375	0.00624978
Dl-Dihydrosphingosine	AT4G11240	-0.993747	0.00625319
D-Glucose	AT5G47630	-0.993746	0.00625371
Apigenin C-pentoside	AT1G03820	-0.993746	0.00625402
Indole-3-Carboxaldehyde	AT3G04650	-0.993742	0.00625838
N-Acetyl-L-glutamic acid	AT2G25800	-0.993725	0.00627519
Ambroxane	AT2G27500	-0.993723	0.0062765
O-methylnaringenin C-pentoside	AT4G23860	-0.993723	0.00627661
Sorbitol 6-phosphate	AT4G09900	-0.993721	0.00627888
Sakuranetin	AT4G28660	-0.993716	0.00628435
O-methylnaringenin C-pentoside	AT3G53430	-0.993715	0.0062847
Selgin C-hexoside	AT5G20740	-0.993712	0.0062877
N-p-Coumaroylputrescine	AT5G14640	-0.993711	0.0062887
O-methylnaringenin C-pentoside	AT1G76810	-0.993708	0.00629198
Isoscopoletin	AT1G49000	-0.993706	0.00629411
Denin	AT1G50440	-0.993703	0.00629706
2,6-Di-tert-butylphenol	AT3G55330	-0.993703	0.00629716
Ambroxane	AT4G32480	-0.993702	0.00629753
Apigenin C-pentoside	AT1G30230	-0.993699	0.006301
D-Glucose 6-phosphate	AT5G58740	-0.993697	0.00630311
D-Glucose 6-phosphate	AT5G16570	-0.993694	0.00630646
Calceolarioside B	AT1G14320	-0.993693	0.00630734
Selgin C-hexoside	AT1G77840	-0.993689	0.00631064
3-Indoleacetonitrile	AT1G01970	-0.993687	0.00631253
Calceolarioside B	AT5G41010	-0.993685	0.00631521
methylNaringenin C-pentoside	AT4G29920	-0.993685	0.0063155
D-Asparagine	AT5G41160	-0.993683	0.00631736
2-Phenylethylamine	AT3G06250	-0.993682	0.00631801
O-methylnaringenin C-pentoside	AT1G18080	-0.99368	0.00631967
Dihydroxy tomatidine-O-hexosyl-O-rhamnoside	AT4G09000	-0.99368	0.00631986
D-Glucose	AT2G37600	-0.99368	0.00632049
D-Arabitol	AT1G13245	-0.993678	0.00632179
Selgin C-hexoside	AT1G76090	-0.993673	0.00632729
Sorbitol 6-phosphate	AT1G69450	-0.993666	0.00633433
2-Phenylethylamine	AT5G28740	-0.993655	0.00634477
3-Indoleacetonitrile	AT3G04920	-0.99365	0.00635045
3-Indoleacetonitrile	AT5G65900	-0.993648	0.00635218
Ambroxane	AT2G44080	-0.993645	0.00635498
Calceolarioside B	AT1G20580	-0.993644	0.00635625
N-Acetyl-L-glutamic acid	AT5G59050	-0.993639	0.00636063
Apigenin C-pentoside	AT4G32950	-0.993637	0.00636259
D-Asparagine	AT1G79470	-0.993631	0.00636881
Adipic acid	AT1G21760	-0.99363	0.00637046
Isoscopoletin	AT2G25850	-0.99363	0.00637046
2,6-Di-tert-butylphenol	AT3G54470	-0.993624	0.00637589
Adenosine 5'-Diphosphate	AT4G37925	-0.993621	0.00637863
Indole-3-acetamide	AT3G06780	-0.993613	0.00638651
D-Erythrose 4-phosphate	AT5G59050	-0.99361	0.00638987
(-)-Menthol	AT2G41650	-0.993607	0.00639286
Calceolarioside B	AT2G10940	-0.993606	0.00639423
Calceolarioside B	AT3G23760	-0.993597	0.00640261
D-Glucose 6-phosphate	AT5G57070	-0.993595	0.00640452
(-)-trans-Carveol	AT5G52380	-0.993595	0.00640514
Monopalmitin	AT3G57280	-0.993595	0.00640515
Apigenin C-pentoside	AT2G47410	-0.993586	0.00641427
3-Indoleacetonitrile	AT5G05990	-0.993584	0.00641629
Ambroxane	AT4G30790	-0.993579	0.00642051
Adipic acid	AT1G78240	-0.993575	0.00642544
N-(9H-Purin-6-ylcarbamoyl)threonine	AT5G25210	-0.99357	0.00642975
methylNaringenin C-pentoside	AT4G00020	-0.993567	0.00643301
2,6-Di-tert-butylphenol	AT5G55540	-0.993566	0.00643416
Dl-Dihydrosphingosine	AT1G33265	-0.993565	0.00643509
D-Glucose	AT3G28420	-0.993562	0.00643803
Erucic acid	AT5G04110	-0.993558	0.00644204
N-(9H-Purin-6-ylcarbamoyl)threonine	AT1G27730	-0.993552	0.00644845
Dihydroartemisinic acid	AT5G45390	-0.993547	0.00645273
3-Indoleacetonitrile	AT3G07300	-0.993541	0.00645892
Sakuranetin	AT1G12770	-0.993539	0.00646099
2,6-Di-tert-butylphenol	AT1G77840	-0.993535	0.00646513
Ambroxane	AT3G09020	-0.993535	0.00646542
Dl-Dihydrosphingosine	AT2G46310	-0.993532	0.00646775
D-Erythrose 4-phosphate	AT1G70820	-0.993529	0.00647086
Isoscopoletin	AT4G08950	-0.993526	0.00647355
Ambroxane	AT1G12220	-0.993524	0.00647603
D-Glucose	AT5G63310	-0.99352	0.00647977
alpha-D-Galactose 1-phosphate	AT4G01950	-0.993518	0.00648171
Monopalmitin	AT1G52300	-0.993509	0.00649116
Calceolarioside B	AT1G05350	-0.993506	0.00649388
Dihydroartemisinic acid	AT4G32720	-0.993506	0.00649439
Cytidine	AT1G62730	-0.993505	0.00649464
3-Indoleacetonitrile	AT3G52950	-0.993504	0.00649647
D-Arabitol	AT3G20300	-0.993504	0.00649648
Denin	AT1G59750	-0.9935	0.00649979
Dihydroartemisinic acid	AT1G15730	-0.993493	0.00650655
Selgin C-hexoside	AT2G40430	-0.99349	0.00650991
Monopalmitin	AT4G38620	-0.99349	0.00651031
Dihydroartemisinic acid	AT3G15000	-0.993489	0.00651076
Allantoin	AT5G50890	-0.993485	0.00651503
Nepsilon-Acetyl-L-lysine	AT2G40330	-0.993479	0.0065211
D-Glucose 6-phosphate	AT1G70250	-0.993476	0.00652413
Sakuranetin	AT5G63570	-0.99347	0.00653011
N-(9H-Purin-6-ylcarbamoyl)threonine	AT5G04830	-0.993469	0.00653121
(-)-Menthol	AT5G64640	-0.993466	0.0065341
N-(9H-Purin-6-ylcarbamoyl)threonine	AT4G23430	-0.993464	0.00653587
Erucic acid	AT4G35140	-0.993463	0.00653734
alpha-D-Galactose 1-phosphate	AT4G09900	-0.993461	0.0065395
methylNaringenin C-pentoside	AT3G07750	-0.99346	0.00654041
D-Asparagine	AT2G33020	-0.993459	0.00654144
Sorbitol 6-phosphate	AT1G70980	-0.993457	0.00654307
Adipic acid	AT2G26560	-0.993455	0.00654522
Ambroxane	AT2G41790	-0.99344	0.00655952
Ambroxane	AT1G32960	-0.993433	0.00656674
Denin	AT3G23640	-0.993431	0.00656945
Adenosine 5'-Diphosphate	AT4G21510	-0.993429	0.0065706
Sakuranetin	AT4G14440	-0.993428	0.00657242
Dl-Dihydrosphingosine	AT5G38890	-0.993413	0.00658676
D-Glucose 6-phosphate	AT1G69850	-0.993405	0.0065947
Ambroxane	AT4G16880	-0.9934	0.00659961
Tangeretin	AT3G25780	-0.993398	0.00660208
Dihydroartemisinic acid	AT1G05190	-0.993396	0.00660436
LysoPC 18:1	AT4G18540	-0.993394	0.00660557
Indole-3-Carboxaldehyde	AT3G13920	-0.993393	0.00660685
D-Erythrose 4-phosphate	AT3G48360	-0.993383	0.00661719
Punicic acid	AT4G23280	-0.993382	0.00661821
Arecoline	AT1G14740	-0.993381	0.00661938
Indole-3-acetamide	AT3G62420	-0.993374	0.00662552
Selgin C-hexoside	AT1G53800	-0.99337	0.00662995
N-(9H-Purin-6-ylcarbamoyl)threonine	AT1G78110	-0.993369	0.00663141
Sakuranetin	AT3G05410	-0.993366	0.00663432
Adipic acid	AT2G32710	-0.993364	0.00663608
methylNaringenin C-pentoside	AT4G33180	-0.993363	0.00663652
Selgin C-hexoside	AT4G21440	-0.993358	0.0066423
Indole-3-Carboxaldehyde	AT1G44575	-0.993356	0.006644
Punicic acid	AT2G39210	-0.993352	0.00664837
Dl-Dihydrosphingosine	AT5G16710	-0.993351	0.00664867
Monopalmitin	AT1G80030	-0.993349	0.00665057
alpha-D-Galactose 1-phosphate	AT3G03300	-0.993342	0.00665781
Apigenin C-pentoside	AT1G08360	-0.993327	0.00667323
Artemether	AT4G09320	-0.993319	0.00668059
Apigenin C-pentoside	AT2G43610	-0.993319	0.00668143
Sakuranetin	AT1G68590	-0.993316	0.00668387
LysoPC 18:1	AT1G31220	-0.993311	0.00668892
(-)-Gallocatechin	ATCG00300	-0.993301	0.006699
Artemether	AT1G48880	-0.993294	0.00670552
D-Glucose 6-phosphate	AT4G01950	-0.993294	0.0067063
3-Indoleacetonitrile	AT5G67240	-0.993294	0.00670643
D-Glucose	AT4G36260	-0.993285	0.00671529
methylNaringenin C-pentoside	AT5G44400	-0.99328	0.00672026
(-)-trans-Carveol	AT5G41010	-0.993273	0.00672707
3-Indoleacetonitrile	AT3G23940	-0.993271	0.0067287
D-Glucose 6-phosphate	AT4G19370	-0.993269	0.00673075
Sorbitol 6-phosphate	AT1G19220	-0.993267	0.0067328
L-arginine	AT1G20120	-0.993264	0.00673553
Calceolarioside B	AT1G31600	-0.993257	0.00674328
methylNaringenin C-pentoside	AT5G63960	-0.993256	0.00674397
Sakuranetin	AT3G46320	-0.993255	0.00674543
Sakuranetin	AT3G60880	-0.993255	0.00674544
N-(9H-Purin-6-ylcarbamoyl)threonine	AT3G17000	-0.993249	0.00675094
Dihydroartemisinic acid	AT1G07030	-0.993242	0.00675767
Idaein chloride	novel.64	-0.993242	0.00675816
Calceolarioside B	AT3G07750	-0.993233	0.00676721
Isoscopoletin	AT1G06510	-0.993231	0.00676854
N-p-Coumaroylputrescine	AT3G49220	-0.993227	0.00677261
Sorbitol 6-phosphate	AT4G14210	-0.993226	0.00677391
Monopalmitin	AT1G79940	-0.993224	0.00677634
D-Asparagine	AT1G63610	-0.993204	0.00679625
2,6-Di-tert-butylphenol	AT4G37980	-0.993201	0.00679943
Selgin C-hexoside	AT1G01970	-0.993199	0.00680104
Apigenin 4-O-rhamnoside	AT2G33980	-0.993194	0.00680591
N'-p-Coumaroyl agmatine	AT4G18630	-0.993189	0.00681077
O-methylnaringenin C-pentoside	AT1G11750	-0.993187	0.0068132
(-)-Menthol	AT1G53800	-0.993183	0.00681728
D-Glucose 6-phosphate	AT1G09910	-0.993183	0.0068174
Aminomalonic acid	AT3G50530	-0.993181	0.00681875
3-Indoleacetonitrile	AT2G40490	-0.993167	0.00683274
Artemether	AT5G20200	-0.993167	0.00683337
D-Glucose 6-phosphate	AT3G51960	-0.993166	0.00683385
O-methylnaringenin C-pentoside	AT1G01100	-0.993143	0.00685732
O-methylnaringenin C-pentoside	AT3G15000	-0.993131	0.00686911
O-methylnaringenin C-pentoside	AT3G01440	-0.993128	0.00687248
Calceolarioside B	AT1G69200	-0.993122	0.00687849
Ambroxane	AT1G72810	-0.993115	0.00688502
Sorbitol 6-phosphate	AT4G17050	-0.993112	0.00688765
2,6-Di-tert-butylphenol	AT1G06190	-0.993098	0.00690173
Apigenin C-pentoside	AT3G58620	-0.993091	0.00690875
O-methylnaringenin C-pentoside	AT1G30230	-0.993072	0.00692849
Apigenin C-pentoside	AT3G09630	-0.993069	0.00693142
Dihydroxy tomatidine-O-hexosyl-O-rhamnoside	AT3G56860	-0.993069	0.00693145
D-Glucose	AT5G04870	-0.993067	0.00693272
D-Glucose 6-phosphate	AT1G79670	-0.99306	0.00693961
D-Arabitol	AT5G23340	-0.993059	0.00694077
Calceolarioside B	AT5G24060	-0.993059	0.00694079
methylNaringenin C-pentoside	AT1G28530	-0.993058	0.00694183
3-Indoleacetonitrile	AT2G02500	-0.993046	0.00695354
D-Erythrose 4-phosphate	AT1G13260	-0.993043	0.00695669
D-Glucose	AT5G23060	-0.993028	0.00697178
Selgin C-hexoside	AT1G18090	-0.993016	0.00698405
Tangeretin	AT4G29440	-0.993005	0.00699459
D-Glucose 6-phosphate	AT5G54660	-0.993003	0.00699664
alpha-D-Galactose 1-phosphate	AT1G10690	-0.993	0.00699996
Dihydroartemisinic acid	AT1G21650	-0.993	0.00700015
N-(9H-Purin-6-ylcarbamoyl)threonine	AT3G58980	-0.992998	0.00700222
Apigenin C-pentoside	AT1G09795	-0.992995	0.00700486
2-Phenylethylamine	AT3G58220	-0.992995	0.00700543
methylNaringenin C-pentoside	AT2G16440	-0.992989	0.00701072
alpha-D-Galactose 1-phosphate	AT1G71240	-0.992978	0.00702233
(-)-Menthol	AT5G11240	-0.992976	0.0070242
Artemether	AT3G60880	-0.992971	0.00702892
alpha-D-Galactose 1-phosphate	AT5G58350	-0.99297	0.00703044
Ambroxane	AT2G37150	-0.992968	0.00703154
Aminomalonic acid	AT3G12320	-0.992956	0.00704382
alpha-D-Galactose 1-phosphate	AT1G27000	-0.992951	0.00704926
Sakuranetin	AT2G43030	-0.992949	0.00705054
Adipic acid	AT5G05890	-0.992949	0.0070513
Ambroxane	AT1G20510	-0.992948	0.00705226
alpha-D-Galactose 1-phosphate	AT4G32000	-0.992944	0.00705576
Selgin C-hexoside	AT5G64640	-0.992944	0.00705619
Adenosine 5'-Diphosphate	AT1G27850	-0.992937	0.00706325
Ambroxane	AT5G59990	-0.992929	0.00707082
N-(9H-Purin-6-ylcarbamoyl)threonine	AT1G50570	-0.992916	0.00708393
Erucic acid	AT1G08550	-0.992907	0.00709295
O-methylnaringenin C-pentoside	AT5G53290	-0.992906	0.00709355
Sorbitol 6-phosphate	AT3G60410	-0.992903	0.00709748
Calceolarioside B	AT1G72370	-0.992892	0.00710814
Calceolarioside B	AT3G23940	-0.992883	0.00711719
Isoscopoletin	AT2G28930	-0.992882	0.00711835
Isoscopoletin	AT1G01120	-0.992879	0.0071207
2,6-Di-tert-butylphenol	AT1G16020	-0.992878	0.00712219
L-Gulono-1,4-lactone	AT2G39210	-0.992875	0.00712464
Dl-Dihydrosphingosine	AT1G30700	-0.992875	0.00712495
Sorbitol 6-phosphate	AT2G45670	-0.99287	0.00712962
D-Glucose 6-phosphate	AT1G17450	-0.992868	0.00713211
Idaein chloride	AT4G21210	-0.992862	0.00713836
N-(9H-Purin-6-ylcarbamoyl)threonine	AT4G19840	-0.99286	0.0071398
Apigenin C-pentoside	AT1G29670	-0.992854	0.00714578
Dl-Dihydrosphingosine	AT1G06170	-0.992849	0.00715079
methylNaringenin C-pentoside	AT4G02330	-0.992849	0.00715118
Sakuranetin	AT1G02150	-0.992845	0.00715485
Aminomalonic acid	AT1G19670	-0.99284	0.00715998
Adipic acid	AT5G22850	-0.992839	0.00716134
Dl-Dihydrosphingosine	AT3G26410	-0.992835	0.00716525
O-methylnaringenin C-pentoside	AT2G20020	-0.992824	0.00717603
Apigenin C-pentoside	AT2G20490	-0.992823	0.00717685
D-Erythrose 4-phosphate	AT4G22360	-0.992823	0.00717714
methylNaringenin C-pentoside	AT5G26680	-0.992813	0.00718708
2,6-Di-tert-butylphenol	AT1G47380	-0.992812	0.00718789
2,6-Di-tert-butylphenol	AT3G04920	-0.992805	0.00719469
Selgin C-hexoside	AT1G13790	-0.992802	0.00719822
D-Asparagine	AT3G07660	-0.992801	0.00719948
Erucic acid	AT3G15610	-0.992792	0.00720763
O-methylnaringenin C-pentoside	AT4G32390	-0.992788	0.00721153
(-)-Gallocatechin	AT2G35240	-0.992782	0.00721818
Ambroxane	AT5G23460	-0.992781	0.00721867
D-Erythrose 4-phosphate	AT5G55970	-0.99278	0.00721987
Apigenin C-pentoside	AT1G02360	-0.992778	0.00722232
Dihydroartemisinic acid	AT3G62430	-0.992767	0.00723272
D-Glucose 6-phosphate	AT3G61060	-0.992766	0.00723438
Apigenin C-pentoside	AT5G38430	-0.992761	0.00723878
Sorbitol 6-phosphate	AT1G50570	-0.992755	0.00724466
LysoPC 18:1	AT3G11510	-0.992747	0.00725276
3-Indoleacetonitrile	AT5G55230	-0.992738	0.00726189
Selgin C-hexoside	AT4G29360	-0.992728	0.00727231
D-Glucose 6-phosphate	AT1G02640	-0.992726	0.007274
(-)-Menthol	AT1G32500	-0.992714	0.00728623
(-)-Gallocatechin	AT4G21940	-0.992713	0.00728673
Apigenin C-pentoside	AT1G06950	-0.992703	0.00729666
L-arginine	AT4G01480	-0.992681	0.00731875
Calceolarioside B	AT1G28530	-0.99268	0.0073198
Sakuranetin	AT3G22230	-0.992677	0.00732308
Indole-3-Carboxaldehyde	AT3G53460	-0.992662	0.0073381
O-methylnaringenin C-pentoside	AT5G04870	-0.992662	0.00733829
Denin	AT2G42240	-0.992656	0.00734387
Dl-Dihydrosphingosine	AT5G15650	-0.992655	0.00734459
methylNaringenin C-pentoside	AT3G04770	-0.992652	0.00734781
D-Erythrose 4-phosphate	AT3G13060	-0.992645	0.0073555
N-(9H-Purin-6-ylcarbamoyl)threonine	AT4G03260	-0.992643	0.00735672
2,6-Di-tert-butylphenol	AT1G32990	-0.992643	0.00735727
Sorbitol 6-phosphate	AT4G14930	-0.992626	0.00737368
Artemether	AT2G24590	-0.992621	0.00737933
D-Arabitol	AT4G11360	-0.99261	0.00739028
3-Indoleacetonitrile	AT3G58220	-0.992608	0.00739178
methylNaringenin C-pentoside	AT5G08610	-0.992605	0.00739453
methylNaringenin C-pentoside	AT5G37130	-0.992602	0.00739801
alpha-D-Galactose 1-phosphate	AT1G60490	-0.992602	0.00739812
Ambroxane	AT5G09680	-0.992588	0.00741168
Apigenin C-pentoside	AT5G08610	-0.992587	0.00741268
Isoscopoletin	AT4G29520	-0.992582	0.00741808
D-Glucose	AT3G01440	-0.992576	0.00742408
Arecoline	AT1G77680	-0.992576	0.00742408
Monopalmitin	AT2G47110	-0.992574	0.00742595
O-methylnaringenin C-pentoside	AT3G49010	-0.992562	0.00743848
3-Indoleacetonitrile	AT3G10720	-0.992553	0.00744666
N-(9H-Purin-6-ylcarbamoyl)threonine	AT1G21440	-0.992552	0.00744837
Artemether	AT3G26060	-0.992548	0.00745246
(-)-Menthol	AT5G14610	-0.992544	0.00745608
N-(9H-Purin-6-ylcarbamoyl)threonine	AT1G44820	-0.992538	0.00746165
Dihydroartemisinic acid	AT2G27710	-0.992536	0.00746445
Indole-3-Carboxaldehyde	AT5G16710	-0.992528	0.00747199
Selgin C-hexoside	AT1G65030	-0.992525	0.00747537
D-Arabitol	AT1G10650	-0.992509	0.00749138
alpha-D-Galactose 1-phosphate	AT2G35930	-0.992502	0.00749751
2-Phenylethylamine	AT5G63960	-0.992499	0.00750054
Apigenin C-pentoside	AT1G01920	-0.992488	0.00751193
Indole-3-acetamide	AT3G26730	-0.992486	0.00751359
Sakuranetin	AT5G43970	-0.992486	0.00751445
Ambroxane	AT4G01950	-0.992476	0.00752369
Calceolarioside B	AT1G03860	-0.992473	0.00752693
Artemether	AT4G32520	-0.992472	0.00752842
(-)-Menthol	AT4G25340	-0.992466	0.00753403
Sorbitol 6-phosphate	AT3G13060	-0.992459	0.00754075
Apigenin C-pentoside	AT2G28000	-0.992458	0.00754157
Calceolarioside B	AT5G15750	-0.992458	0.00754209
Dihydroartemisinic acid	AT2G25480	-0.992452	0.00754775
2,6-Di-tert-butylphenol	AT2G32210	-0.992449	0.00755148
Indole-3-Carboxaldehyde	AT1G07920	-0.992448	0.00755182
Cytidine	AT1G66465	-0.992447	0.00755299
Erucic acid	AT5G04040	-0.992446	0.00755356
D-Arabitol	AT4G19390	-0.992445	0.0075552
Adipic acid	AT1G53580	-0.992434	0.00756579
Sakuranetin	AT2G11910	-0.99243	0.00757005
D-Glucose 6-phosphate	AT4G26700	-0.992429	0.00757089
D-Arabitol	AT1G67105	-0.992426	0.00757418
Apigenin C-pentoside	AT5G51100	-0.992424	0.00757565
3-Indoleacetonitrile	AT4G27370	-0.992419	0.00758118
Calceolarioside B	AT5G14660	-0.992418	0.0075816
Artemether	AT1G14700	-0.992415	0.00758516
D-Arabitol	AT5G55970	-0.992414	0.00758567
D-Glucose 6-phosphate	AT5G63160	-0.992412	0.00758807
Ambroxane	AT3G53030	-0.99241	0.0075905
Adenosine 5'-Diphosphate	AT4G24800	-0.992407	0.00759266
Sorbitol 6-phosphate	AT2G18350	-0.992405	0.00759537
Ambroxane	AT5G63160	-0.992404	0.00759621
Dl-Dihydrosphingosine	AT1G07920	-0.992401	0.00759919
Erucic acid	AT2G36080	-0.992399	0.00760117
methylNaringenin C-pentoside	AT3G19050	-0.992389	0.00761139
Isoscopoletin	AT1G60140	-0.992388	0.00761163
alpha-D-Galactose 1-phosphate	AT1G78490	-0.992386	0.00761435
(-)-trans-Carveol	AT3G04770	-0.992385	0.00761499
D-Erythrose 4-phosphate	AT5G39340	-0.992384	0.00761603
2-Phenylethylamine	AT3G07750	-0.992379	0.00762103
D-Arabitol	AT5G43860	-0.992375	0.0076254
2,6-Di-tert-butylphenol	AT1G77460	-0.992374	0.00762609
Adenosine 5'-Diphosphate	AT5G16400	-0.992369	0.00763123
D-Glucose	AT1G65840	-0.992365	0.00763456
Calceolarioside B	AT5G58250	-0.992361	0.00763914
Apigenin C-pentoside	AT1G78630	-0.99236	0.00763991
3-Indoleacetonitrile	AT2G41650	-0.992359	0.00764058
Aminomalonic acid	AT5G48790	-0.992354	0.00764606
Selgin C-hexoside	AT1G06190	-0.992353	0.00764739
LysoPC 18:1	AT1G17130	-0.992348	0.00765169
Idaein chloride	AT4G37660	-0.992335	0.00766546
Erucic acid	AT1G54170	-0.992329	0.00767134
Selgin C-hexoside	AT5G19620	-0.992328	0.00767197
D-Glucose	AT2G24590	-0.992328	0.00767244
Dl-Dihydrosphingosine	AT2G36885	-0.992317	0.00768266
Denin	AT5G65280	-0.992315	0.00768517
Adenosine 5'-Diphosphate	AT5G01500	-0.99231	0.00768985
LysoPC 18:1	AT3G54540	-0.992306	0.00769408
Indole-3-Carboxaldehyde	AT2G19270	-0.992303	0.0076967
D-Glucose	AT1G76300	-0.992302	0.00769846
MAG (18:4)	AT2G43780	-0.992297	0.00770349
LysoPC 18:1	AT1G79110	-0.992295	0.00770473
Calceolarioside B	AT1G08280	-0.992295	0.00770504
Adipic acid	AT5G08170	-0.992283	0.00771669
Adipic acid	AT2G43820	-0.992278	0.00772226
(-)-Menthol	AT1G77490	-0.992275	0.0077246
Artemether	AT5G05690	-0.992271	0.00772881
Arecoline	AT5G56980	-0.992259	0.00774066
Erucic acid	AT5G22090	-0.992257	0.00774322
D-Arabitol	AT4G14680	-0.992255	0.00774492
3-Indoleacetonitrile	AT5G64670	-0.992234	0.00776567
Monopalmitin	AT1G36730	-0.992233	0.00776724
Dihydroartemisinic acid	AT4G12730	-0.992226	0.00777378
2,6-Di-tert-butylphenol	AT1G03630	-0.992217	0.00778329
alpha-D-Galactose 1-phosphate	AT5G14120	-0.992212	0.00778761
N'-p-Coumaroyl agmatine	AT2G01670	-0.992207	0.00779292
Apigenin C-pentoside	AT4G28210	-0.992206	0.00779441
Apigenin C-pentoside	AT1G30680	-0.992195	0.00780524
Tangeretin	AT2G16700	-0.992191	0.00780918
D-Glucose	AT5G06810	-0.992188	0.0078123
Aminomalonic acid	AT5G20840	-0.992185	0.00781492
3-Indoleacetonitrile	AT5G58250	-0.992183	0.00781714
Adipic acid	AT5G19010	-0.992172	0.00782799
Selgin C-hexoside	AT5G26680	-0.992171	0.00782869
2-Phenylethylamine	AT1G76400	-0.99217	0.00782973
Sorbitol 6-phosphate	AT4G22360	-0.992169	0.00783096
Apigenin C-pentoside	AT2G16440	-0.992166	0.007834
methylNaringenin C-pentoside	AT2G28000	-0.992164	0.00783602
alpha-D-Galactose 1-phosphate	AT1G27320	-0.992163	0.00783692
methylNaringenin C-pentoside	AT3G61620	-0.992162	0.00783809
Dl-Dihydrosphingosine	AT2G39900	-0.992157	0.00784296
Adipic acid	AT2G42490	-0.992155	0.00784506
N-p-Coumaroylputrescine	AT1G50200	-0.992154	0.00784643
D-Asparagine	AT3G11420	-0.992151	0.0078489
Ambroxane	AT5G46270	-0.992151	0.0078491
Allantoin	AT1G29460	-0.992147	0.00785251
(-)-Menthol	AT1G04190	-0.992142	0.00785779
Cytidine	AT3G04965	-0.992141	0.00785936
Sorbitol 6-phosphate	AT4G03260	-0.992137	0.00786337
Adipic acid	AT1G59870	-0.992135	0.00786487
2,6-Di-tert-butylphenol	AT4G10450	-0.992123	0.0078766
Adenosine 5'-Diphosphate	AT1G08510	-0.992115	0.0078849
Adenosine 5'-Diphosphate	AT3G25770	-0.992103	0.00789701
N-(9H-Purin-6-ylcarbamoyl)threonine	AT3G25585	-0.992101	0.0078991
Calceolarioside B	AT1G06283	-0.992097	0.00790265
Apigenin C-pentoside	AT5G13260	-0.992094	0.00790625
alpha-D-Galactose 1-phosphate	AT1G69410	-0.992083	0.00791689
O-methylnaringenin C-pentoside	AT1G65840	-0.992078	0.00792155
Sorbitol 6-phosphate	AT4G25940	-0.992072	0.00792832
Aminomalonic acid	AT1G24340	-0.992061	0.00793909
(-)-Menthol	AT1G21600	-0.992058	0.0079416
Calceolarioside B	AT2G23170	-0.992057	0.00794331
methylNaringenin C-pentoside	AT3G44890	-0.992056	0.00794407
Dihydroartemisinic acid	AT4G09320	-0.992052	0.00794829
Calceolarioside B	AT3G19050	-0.992051	0.00794851
D-Arabitol	AT1G77885	-0.992049	0.00795064
Selgin C-hexoside	AT4G33180	-0.992045	0.00795479
Artemether	AT4G02530	-0.992045	0.00795513
Apigenin C-pentoside	AT5G27850	-0.992044	0.00795637
N-(9H-Purin-6-ylcarbamoyl)threonine	AT2G31960	-0.992042	0.0079581
N-Acetyl-L-glutamic acid	AT3G01650	-0.992034	0.00796615
Dihydroartemisinic acid	AT3G61100	-0.992031	0.00796853
alpha-D-Galactose 1-phosphate	AT3G51910	-0.992029	0.00797143
Sakuranetin	AT1G28395	-0.992027	0.00797294
O-methylnaringenin C-pentoside	AT4G32950	-0.992018	0.00798171
D-Glucose 6-phosphate	AT5G45250	-0.992016	0.00798433
D-Erythrose 4-phosphate	AT3G45130	-0.992011	0.00798879
Denin	AT1G14600	-0.992006	0.00799446
Selgin C-hexoside	AT5G10840	-0.992001	0.00799911
Selgin C-hexoside	AT4G04940	-0.991993	0.00800673
N-Acetyl-L-glutamic acid	AT5G39340	-0.991988	0.00801188
alpha-D-Galactose 1-phosphate	AT5G17650	-0.991987	0.00801347
N-Acetyl-L-glutamic acid	AT1G13260	-0.991986	0.00801446
methylNaringenin C-pentoside	AT1G08280	-0.991985	0.00801542
N-(9H-Purin-6-ylcarbamoyl)threonine	AT5G58350	-0.991977	0.00802297
D-Asparagine	AT2G07340	-0.991975	0.00802511
D-Asparagine	AT5G47570	-0.991959	0.00804082
O-methylnaringenin C-pentoside	AT1G78440	-0.991953	0.00804673
Artemether	AT5G63310	-0.991941	0.00805933
methylNaringenin C-pentoside	AT5G38430	-0.991935	0.00806507
Adipic acid	AT5G59990	-0.991933	0.00806729
D-Glucose	AT1G01030	-0.991923	0.00807657
Dihydroartemisinic acid	AT1G02150	-0.991919	0.00808132
MAG (18:4)	AT2G21170	-0.991917	0.008083
O-methylnaringenin C-pentoside	AT3G06730	-0.991913	0.00808675
D-Asparagine	AT4G20830	-0.991912	0.00808778
D-Erythrose 4-phosphate	AT1G80920	-0.99191	0.00809038
L-Gulono-1,4-lactone	AT1G27970	-0.9919	0.00809999
D-Erythrose 4-phosphate	AT3G20300	-0.991898	0.00810189
Dihydroxy tomatidine-O-hexosyl-O-rhamnoside	AT5G02500	-0.991891	0.00810893
D-Glucose	AT5G61780	-0.991874	0.00812559
2,6-Di-tert-butylphenol	AT5G27990	-0.991867	0.00813268
Dihydroartemisinic acid	AT5G47630	-0.991864	0.0081365
Selgin C-hexoside	AT3G51800	-0.991853	0.00814675
D-Erythrose 4-phosphate	AT3G21430	-0.991852	0.00814786
D-Arabitol	AT1G23390	-0.991847	0.0081528
Monopalmitin	novel.87	-0.991844	0.00815627
Ambroxane	AT3G53250	-0.991842	0.00815817
Selgin C-hexoside	AT4G34260	-0.991841	0.00815926
Adenosine 5'-Diphosphate	AT2G05440	-0.991841	0.00815934
Indole-3-Carboxaldehyde	AT1G76300	-0.99184	0.00815961
2,6-Di-tert-butylphenol	AT1G20816	-0.991836	0.00816378
Sakuranetin	AT4G01310	-0.991835	0.00816456
Adenosine 5'-Diphosphate	AT3G27350	-0.991833	0.00816697
Selgin C-hexoside	AT5G06290	-0.991829	0.00817134
Isoscopoletin	AT3G56680	-0.991823	0.00817739
methylNaringenin C-pentoside	AT2G43610	-0.991819	0.00818132
D-Glucose	AT4G34620	-0.991814	0.00818557
D-Glucose 6-phosphate	AT3G02720	-0.991808	0.00819165
D-Glucose 6-phosphate	AT3G48390	-0.991806	0.00819363
Calceolarioside B	AT3G61620	-0.991806	0.00819421
(-)-Menthol	AT1G04680	-0.991803	0.00819669
alpha-D-Galactose 1-phosphate	AT1G06200	-0.991803	0.00819713
Apigenin C-pentoside	AT1G71460	-0.991801	0.00819889
N-Acetyl-L-glutamic acid	AT5G49740	-0.991801	0.00819892
Ambroxane	AT3G19710	-0.991797	0.00820261
3-Indoleacetonitrile	AT5G46740	-0.991789	0.00821097
D-Glucose 6-phosphate	AT1G78960	-0.991783	0.0082169
Apigenin C-pentoside	AT3G56090	-0.99178	0.00821962
Artemether	AT2G31410	-0.991775	0.00822511
alpha-D-Galactose 1-phosphate	AT5G13550	-0.991755	0.00824519
Calceolarioside B	AT1G29320	-0.991754	0.00824592
(-)-Menthol	AT4G29360	-0.991753	0.00824747
Apigenin C-pentoside	AT5G41520	-0.991746	0.00825444
3-Indoleacetonitrile	AT1G73110	-0.991742	0.00825821
Erucic acid	AT2G03980	-0.991741	0.00825881
(-)-Menthol	AT4G21440	-0.991735	0.00826517
MAG (18:4)	AT2G34040	-0.991734	0.00826645
Artemether	AT1G02150	-0.991725	0.0082748
Apigenin C-pentoside	AT3G15190	-0.991723	0.00827659
D-Erythrose 4-phosphate	AT2G40930	-0.991722	0.0082781
Scopolamine	AT5G52780	-0.991721	0.00827913
Indole-3-Carboxaldehyde	AT5G45620	-0.991707	0.00829319
Calceolarioside B	AT5G10360	-0.991705	0.00829454
Apigenin C-pentoside	AT2G18330	-0.991705	0.00829501
Dl-Dihydrosphingosine	AT5G46220	-0.991696	0.00830377
(-)-Gallocatechin	AT5G56980	-0.991696	0.00830414
O-methylnaringenin C-pentoside	AT1G02090	-0.991692	0.00830777
Sakuranetin	AT1G05190	-0.99169	0.00831042
Indole-3-Carboxaldehyde	AT5G38890	-0.991685	0.00831518
Denin	AT5G44870	-0.991683	0.00831729
LysoPC 18:1	AT1G72750	-0.99168	0.0083198
2-Phenylethylamine	AT3G61620	-0.991677	0.00832305
Sorbitol 6-phosphate	AT4G23730	-0.991665	0.00833462
Adipic acid	AT2G27500	-0.991662	0.00833829
3,4-Dihydroxyphenylacetic acid	AT3G56860	-0.991652	0.00834838
Allantoin	AT5G62100	-0.991644	0.0083556
Sorbitol 6-phosphate	AT5G54800	-0.991641	0.00835906
O-methylnaringenin C-pentoside	AT5G46330	-0.991633	0.0083668
Dihydroartemisinic acid	AT3G07430	-0.991632	0.00836753
Calceolarioside B	AT2G26930	-0.991625	0.00837486
Sorbitol 6-phosphate	AT1G78490	-0.991618	0.00838169
Ambroxane	AT2G33360	-0.991617	0.00838251
Dihydroartemisinic acid	AT2G36530	-0.991617	0.00838265
Adipic acid	AT1G73980	-0.991617	0.00838295
D-Asparagine	AT1G54220	-0.991615	0.00838482
D-Asparagine	AT3G19830	-0.991614	0.00838568
Apigenin C-pentoside	AT4G16450	-0.99161	0.00838984
alpha-D-Galactose 1-phosphate	AT2G41370	-0.991602	0.00839816
[truncated: 2,745 more rows]

## Sheet: Table S7
The list of BL+Pyr-specific DEGs and DAMs that share the KEGG pathway
KEGG pathway	DAMs	DAMs number	DEGs Name	DEGs number	DEGs ID
Pentose phosphate pathway	D-Glucose, D-Erythrose 4-phosphate	2	TKL-1/FBA8/G6PD3/PFP-BETA2/PGM2/PFK7/FBA5/RPI3/CFBP1	9	AT3G60750/AT3G52930/AT1G24280/AT4G04040/AT1G70730/AT5G56630/AT4G26530/AT3G04790/AT3G54050
Starch and sucrose metabolism	D-Glucose, D-Glucose 6-phosphate	2	BFRUCT3/BGLU33/TPS10/APS1/SS2/BGLU1/BGLU26/BGLU30/BAM2/BGLU25/PGM2/BGLU42/BGLU8/BAM5/TPS8/BGLU5/-/BFRUCT4/-/TPS11/TPPH/BAM1/PHS2	23	AT1G62660/AT2G32860/AT1G60140/AT5G48300/AT3G01180/AT1G45191/AT2G44490/AT3G60140/AT4G00490/AT3G03640/AT1G70730/AT5G36890/AT3G62750/AT4G15210/AT1G70290/AT1G60260/AT1G66430/AT1G12240/AT1G11820/AT2G18700/AT4G39770/AT3G23920/AT3G46970
Photosynthesis	Adenosine 5'-Diphosphate	1	PNSL3/PPL1/FdC1/PSBZ/RFNR2/FD2/PSB28/ATPD/PSB27-1/DRT112/ATPC1/PSBS	12	AT3G01440/AT3G55330/AT1G32550/ATCG00300/AT1G30510/AT1G60950/AT4G28660/AT4G09650/AT1G03600/AT1G20340/AT4G04640/AT1G44575
Inositol phosphate metabolism	D-Glucose 6-phosphate	1	CTIMC/IPS3/SAC4/MIOX1/IPK1/PIP5K9/ATVPS34/PTEN2A/SAC7/IPS1/MIOX2/TIM	12	AT3G55440/AT5G10170/AT5G20840/AT1G14520/AT5G42810/AT3G09920/AT1G60490/AT3G19420/AT3G51460/AT4G39800/AT2G19800/AT2G21170
Tryptophan metabolism	3-Indoleacetonitrile, Indole-3-acetamide	2	ALDH7B4/-/CYP83B1/CAT3/CYP79B3/CYP79B2/CAT2/SOT16	8	AT1G54100/AT5G47720/AT4G31500/AT1G20620/AT2G22330/AT4G39950/AT4G35090/AT1G74100
Oxidative phosphorylation	Indole-3-acetamide	1	VHA-E3/AHA3/AHA1/-/PPA5/VHA-C2/-/-/MEE4/MTACP1/AHA11/ATPD/HA2/-/ATPC1/-	16	AT1G64200/AT5G57350/AT2G18960/AT5G47030/AT4G01480/AT1G19910/AT3G08610/AT3G06310/AT1G04630/AT2G44620/AT5G62670/AT4G09650/AT4G30190/AT5G08670/AT4G04640/AT5G08680
Amino sugar and nucleotide sugar metabolism	D-Glucose, alpha-D-Galactose 1-phosphate	2	UGD2/CYT1/APS1/HEXO3/ASD1/-/AXS2/MUR1/-/PGM2/UGE5/CHI/RGP1/-/RGP2	15	AT3G29360/AT2G39770/AT5G48300/AT1G65590/AT3G10740/AT2G43620/AT1G08200/AT3G51160/AT2G43610/AT1G70730/AT4G10960/AT2G43570/AT3G02230/AT1G66430/AT5G15650
Biosynthesis of unsaturated fatty acids	Erucic acid	1	ACX1/-/PED1/ACX4	4	AT4G16760/AT1G01710/AT2G33150/AT3G51840
Vitamin B6 metabolism	D-Erythrose 4-phosphate	1	TS2/PSAT2/PDX13	3	AT1G72810/AT2G17630/AT5G01410
Arginine biosynthesis	N-Acetyl-L-glutamic acid	1	WIN1/-/GLN1-4/GGAT1/ATNOS1/GLN1-1/ATGSR2/GDH2/GDH1/GLN2	10	AT1G80600/AT1G44820/AT5G16570/AT1G23310/AT3G47450/AT5G37600/AT1G66200/AT5G07440/AT5G18170/AT5G35630
Fructose and mannose metabolism	Sorbitol 6-phosphate	1	FBA8/CYT1/CTIMC/PFP-BETA2/MUR1/PFK7/FBA5/-/XYLA/TIM/CFBP1	11	AT3G52930/AT2G39770/AT3G55440/AT4G04040/AT3G51160/AT5G56630/AT4G26530/AT1G66430/AT5G57655/AT2G21170/AT3G54050
Tyrosine metabolism	3,4-Dihydroxyphenylacetic acid	1	ATGSTZ1/-/-/-	4	AT2G02390/AT1G22430/AT5G42250/AT2G42490
Glycolysis / Gluconeogenesis	D-Glucose	1	FBA8/CTIMC/ALDH7B4/-/-/PFP-BETA2/PCKA/PGM1/PGK3/-/-/E1 ALPHA/PGM2/PDH-E1 BETA/PFK7/E1-BETA-2/ENO2/FBA5/-/-/GAPC1/-/TIM/PDC2/-/CFBP1	26	AT3G52930/AT3G55440/AT1G54100/AT3G08590/AT1G54220/AT4G04040/AT4G37870/AT1G09780/AT1G79550/AT5G08570/AT1G22430/AT1G59900/AT1G70730/AT1G30120/AT5G56630/AT2G34590/AT2G36530/AT4G26530/AT5G42250/AT4G23730/AT3G04120/AT2G36580/AT2G21170/AT5G54960/AT1G56190/AT3G54050
Ascorbate and aldarate metabolism	L-Gulono-1,4-lactone	1	DHAR1/UGD2/ALDH7B4/DHAR3/MIOX1/APXT/APX1/APXS/MDAR5/MIOX2	10	AT1G19570/AT3G29360/AT1G54100/AT5G16710/AT1G14520/AT1G77490/AT1G07890/AT4G08390/AT1G63940/AT2G19800
Zeatin biosynthesis	Adenosine 5'-Diphosphate	1	CKX5/ATIPT9/UGT73C4/UGT85A7/ATCKX1	5	AT1G75450/AT5G20040/AT2G36770/AT1G22340/AT2G41510
Pentose and glucuronate interconversions	D-Arabitol	1	UGD2/PME25/PME41/-/ATPMEPCRA/XYLA/PME3	7	AT3G29360/AT3G10720/AT4G02330/AT1G04680/AT1G11580/AT5G57655/AT3G14310
Phenylalanine metabolism	2-Phenylethylamine	1	PAL3/-	2	AT5G04230/AT2G42490
Carbon fixation in photosynthetic organisms	D-Erythrose 4-phosphate	1	SBPASE/TKL-1/FBA8/CTIMC/MDH1/mMDH2/PCKA/PGK3/PPDK/RBCS-1B/FBA5/RPI3/GGAT1/MDH/GAPA-2/PMDH2/RBCS-1A/GAPC1/PPC2/TIM/-/CFBP1	22	AT3G55800/AT3G60750/AT3G52930/AT3G55440/AT1G04410/AT3G15020/AT4G37870/AT1G79550/AT4G15530/AT5G38430/AT4G26530/AT3G04790/AT1G23310/AT3G47520/AT1G12900/AT5G09660/AT1G67090/AT3G04120/AT2G42600/AT2G21170/AT1G56190/AT3G54050
Galactose metabolism	D-Glucose, alpha-D-Galactose 1-phosphate	2	BFRUCT3/PGM2/BGAL2/PFK7/UGE5/GOLS1/RFS2/DIN10/BFRUCT4	9	AT1G62660/AT1G70730/AT3G52840/AT5G56630/AT4G10960/AT2G47180/AT3G57520/AT5G20250/AT1G12240
Pyrimidine metabolism	Cytidine,Orotic acid	2	NDK1/URH1/RNR2A/APY4/APY6/APY5/NDPK2/-/-/PYRE-F	10	AT4G09320/AT2G36310/AT3G23580/AT1G14230/AT2G02970/AT1G14250/AT5G63310/AT4G14930/AT1G30820/AT3G54470
